# Supplementary material for: Alteration of circulating ACE2-network related microRNAs in patients with COVID-19
Source: Sci Rep. 2024 Jun 12;14:13573. doi: 10.1038/s41598-024-58037-3 (PMC11169442; doi:10.1038/s41598-024-58037-3)
Supplement: Supplementary file 2 — Supplementary Information 2. [file 41598_2024_58037_MOESM2_ESM.xlsx]

## Sheet: GO terms
GO_coagulation	GO_inflammation	GO_platelet _activity
coagulation	inflammatory response	platelet activation
activation of blood coagulation via clotting cascade	negative regulation of inflammatory response	platelet dense granule organization
blood coagulation	positive regulation of inflammatory response	platelet degranulation
blood coagulation, common pathway	inflammatory response to antigenic stimulus	platelet alpha granule lumen
blood coagulation, extrinsic pathway	regulation of inflammatory response	platelet-derived growth factor receptor binding
blood coagulation, fibrin clot formation	negative regulation of cytokine production involved in inflammatory response	positive regulation of cell proliferation by VEGF-activated platelet derived growth factor receptor signaling pathway
blood coagulation, intrinsic pathway	negative regulation of connective tissue replacement involved in inflammatory response wound healing	negative regulation of platelet-derived growth factor receptor-beta signaling pathway
negative regulation of blood coagulation	negative regulation of inflammatory response to wounding	negative regulation of platelet activation
negative regulation of coagulation	acute inflammatory response to antigenic stimulus	platelet-derived growth factor receptor signaling pathway
positive regulation of blood coagulation	positive regulation of cytokine production involved in inflammatory response	cellular response to platelet-derived growth factor stimulus
positive regulation of coagulation	cytokine production involved in inflammatory response	platelet alpha granule
protein C inhibitor-coagulation factor V complex	acute inflammatory response	negative regulation of platelet aggregation
protein C inhibitor-coagulation factor Xa complex	positive regulation of acute inflammatory response	platelet-derived growth factor binding
protein C inhibitor-coagulation factor XI complex	chronic inflammatory response	platelet formation
regulation of blood coagulation	negative regulation of inflammatory response to antigenic stimulus	platelet morphogenesis
regulation of blood coagulation, intrinsic pathway	negative regulation of chronic inflammatory response	platelet dense tubular network membrane
response to anticoagulant	leukocyte chemotaxis involved in inflammatory response	platelet-derived growth factor receptor-beta signaling pathway
	positive regulation of respiratory burst involved in inflammatory response	platelet dense granule lumen
	regulation of chronic inflammatory response	platelet alpha granule membrane
	connective tissue replacement involved in inflammatory response wound healing	regulation of platelet aggregation
	chronic inflammatory response to antigenic stimulus	platelet aggregation
	positive regulation of chronic inflammatory response to non-antigenic stimulus	platelet activating factor metabolic process
		serotonin secretion by platelet
		positive regulation of platelet-derived growth factor production
		platelet dense tubular network

## Sheet: gene lists combined
input	ACE2.x69x_log	CRP.x25x_log	D.dimer.x27x_log	Disgenet_COVID19.x837x_log	Disgenet_trombosis.x98x_log	Disgenet_WBC.x8x_log	GO_coagulation.x224x_log	GO_inflammation.x691x_log	GO_platelet.x341x_log	Iron.deficiency.x43x_log	Iron.Overload.x71x_log	Lymphocyte.Count.x7x_log	Malacards_trombosis.x62x_log	count	SymbolNCBI	EntrezID	ENSG_ID
CRP	FALSE	TRUE	FALSE	TRUE	TRUE	FALSE	FALSE	TRUE	FALSE	TRUE	TRUE	FALSE	FALSE	6	CRP	1401	ENSG00000132693
APOE	FALSE	TRUE	FALSE	TRUE	FALSE	FALSE	TRUE	TRUE	TRUE	FALSE	TRUE	FALSE	FALSE	6	APOE	348	ENSG00000130203
IL6	FALSE	FALSE	FALSE	TRUE	TRUE	FALSE	FALSE	TRUE	TRUE	TRUE	TRUE	FALSE	FALSE	6	IL6	3569	ENSG00000136244
F2	FALSE	FALSE	FALSE	TRUE	TRUE	FALSE	TRUE	TRUE	TRUE	FALSE	FALSE	FALSE	TRUE	6	F2	2147	ENSG00000180210
JAK2	FALSE	FALSE	FALSE	TRUE	TRUE	FALSE	TRUE	TRUE	TRUE	FALSE	FALSE	FALSE	TRUE	6	JAK2	3717	ENSG00000096968
SERPINE1	FALSE	FALSE	FALSE	TRUE	TRUE	FALSE	TRUE	TRUE	TRUE	FALSE	FALSE	FALSE	TRUE	6	SERPINE1	5054	ENSG00000106366
KNG1	TRUE	FALSE	FALSE	TRUE	FALSE	FALSE	TRUE	TRUE	TRUE	FALSE	FALSE	FALSE	FALSE	5	KNG1	3827	ENSG00000113889
NOS3	TRUE	FALSE	FALSE	TRUE	TRUE	FALSE	FALSE	FALSE	TRUE	FALSE	FALSE	FALSE	TRUE	5	NOS3	4846	ENSG00000164867
F3	FALSE	FALSE	TRUE	TRUE	TRUE	FALSE	TRUE	FALSE	FALSE	FALSE	FALSE	FALSE	TRUE	5	F3	2152	ENSG00000117525
F5	FALSE	FALSE	TRUE	FALSE	TRUE	FALSE	TRUE	FALSE	TRUE	FALSE	FALSE	FALSE	TRUE	5	F5	2153	ENSG00000198734
FGG	FALSE	FALSE	TRUE	FALSE	TRUE	FALSE	TRUE	FALSE	TRUE	FALSE	FALSE	FALSE	TRUE	5	FGG	2266	ENSG00000171557
FGA	FALSE	FALSE	TRUE	FALSE	TRUE	FALSE	TRUE	FALSE	TRUE	FALSE	FALSE	FALSE	TRUE	5	FGA	2243	ENSG00000171560
FGB	FALSE	FALSE	TRUE	FALSE	TRUE	FALSE	TRUE	FALSE	TRUE	FALSE	FALSE	FALSE	TRUE	5	FGB	2244	ENSG00000171564
TNF	FALSE	FALSE	FALSE	TRUE	TRUE	FALSE	FALSE	TRUE	FALSE	TRUE	TRUE	FALSE	FALSE	5	TNF	7124	ENSG00000232810
PLAT	FALSE	FALSE	FALSE	TRUE	TRUE	FALSE	TRUE	FALSE	TRUE	FALSE	FALSE	FALSE	TRUE	5	PLAT	5327	ENSG00000104368
VWF	FALSE	FALSE	FALSE	TRUE	TRUE	FALSE	TRUE	FALSE	TRUE	FALSE	FALSE	FALSE	TRUE	5	VWF	7450	ENSG00000110799
F8	FALSE	FALSE	FALSE	TRUE	TRUE	FALSE	TRUE	FALSE	TRUE	FALSE	FALSE	FALSE	TRUE	5	F8	2157	ENSG00000185010
PROS1	FALSE	FALSE	FALSE	TRUE	TRUE	FALSE	TRUE	FALSE	TRUE	FALSE	FALSE	FALSE	TRUE	5	PROS1	5627	ENSG00000184500
ADAMTS13	FALSE	FALSE	FALSE	TRUE	TRUE	FALSE	TRUE	FALSE	TRUE	FALSE	FALSE	FALSE	TRUE	5	ADAMTS13	11093	ENSG00000160323
EPO	FALSE	FALSE	FALSE	TRUE	TRUE	FALSE	FALSE	FALSE	FALSE	TRUE	TRUE	FALSE	TRUE	5	EPO	2056	ENSG00000130427
SELP	FALSE	FALSE	FALSE	TRUE	TRUE	FALSE	FALSE	TRUE	TRUE	FALSE	FALSE	FALSE	TRUE	5	SELP	6403	ENSG00000174175
PROC	FALSE	FALSE	FALSE	TRUE	TRUE	FALSE	TRUE	TRUE	FALSE	FALSE	FALSE	FALSE	TRUE	5	PROC	5624	ENSG00000115718
CD40LG	FALSE	FALSE	FALSE	TRUE	TRUE	FALSE	FALSE	TRUE	TRUE	FALSE	FALSE	FALSE	TRUE	5	CD40LG	959	ENSG00000102245
PF4	FALSE	FALSE	FALSE	TRUE	TRUE	FALSE	FALSE	TRUE	TRUE	FALSE	FALSE	FALSE	TRUE	5	PF4	5196	ENSG00000163737
ITGB3	FALSE	FALSE	FALSE	TRUE	TRUE	FALSE	TRUE	FALSE	TRUE	FALSE	FALSE	FALSE	TRUE	5	ITGB3	3690	ENSG00000259207
THBD	FALSE	FALSE	FALSE	TRUE	TRUE	FALSE	TRUE	FALSE	TRUE	FALSE	FALSE	FALSE	TRUE	5	THBD	7056	ENSG00000178726
APOH	FALSE	FALSE	FALSE	TRUE	TRUE	FALSE	TRUE	FALSE	TRUE	FALSE	FALSE	FALSE	TRUE	5	APOH	350	ENSG00000091583
SERPINC1	FALSE	FALSE	FALSE	TRUE	TRUE	FALSE	TRUE	TRUE	FALSE	FALSE	FALSE	FALSE	TRUE	5	SERPINC1	462	ENSG00000117601
F2R	FALSE	FALSE	FALSE	TRUE	FALSE	FALSE	TRUE	TRUE	TRUE	FALSE	FALSE	FALSE	TRUE	5	F2R	2149	ENSG00000181104
P2RY12	FALSE	FALSE	FALSE	TRUE	TRUE	FALSE	TRUE	FALSE	TRUE	FALSE	FALSE	FALSE	TRUE	5	P2RY12	64805	ENSG00000169313
ACE2	TRUE	FALSE	FALSE	TRUE	TRUE	FALSE	FALSE	TRUE	FALSE	FALSE	FALSE	FALSE	FALSE	4	ACE2	59272	ENSG00000130234
AGT	TRUE	FALSE	FALSE	TRUE	TRUE	FALSE	FALSE	TRUE	FALSE	FALSE	FALSE	FALSE	FALSE	4	AGT	183	ENSG00000135744
CCL2	TRUE	FALSE	FALSE	TRUE	FALSE	FALSE	FALSE	TRUE	FALSE	FALSE	TRUE	FALSE	FALSE	4	CCL2	6347	ENSG00000108691
MAS1	TRUE	FALSE	FALSE	TRUE	TRUE	FALSE	FALSE	TRUE	FALSE	FALSE	FALSE	FALSE	FALSE	4	MAS1	4142	ENSG00000130368
TFRC	TRUE	FALSE	FALSE	TRUE	FALSE	FALSE	FALSE	FALSE	FALSE	TRUE	TRUE	FALSE	FALSE	4	TFRC	7037	ENSG00000072274
TGFB1	TRUE	FALSE	FALSE	TRUE	FALSE	FALSE	FALSE	TRUE	FALSE	FALSE	TRUE	FALSE	FALSE	4	TGFB1	7040	ENSG00000105329
IL1B	FALSE	FALSE	FALSE	TRUE	TRUE	FALSE	FALSE	TRUE	FALSE	TRUE	FALSE	FALSE	FALSE	4	IL1B	3553	ENSG00000125538
PLG	FALSE	FALSE	FALSE	TRUE	FALSE	FALSE	TRUE	FALSE	TRUE	FALSE	FALSE	FALSE	TRUE	4	PLG	5340	ENSG00000122194
SERPINA5	FALSE	FALSE	FALSE	TRUE	FALSE	FALSE	TRUE	FALSE	TRUE	FALSE	FALSE	FALSE	TRUE	4	SERPINA5	5104	ENSG00000188488
NFE2L2	FALSE	FALSE	FALSE	TRUE	FALSE	FALSE	TRUE	TRUE	FALSE	FALSE	TRUE	FALSE	FALSE	4	NFE2L2	4780	ENSG00000116044
F10	FALSE	FALSE	FALSE	TRUE	TRUE	FALSE	TRUE	FALSE	FALSE	FALSE	FALSE	FALSE	TRUE	4	F10	2159	ENSG00000126218
HIF1A	FALSE	FALSE	FALSE	TRUE	FALSE	FALSE	FALSE	TRUE	FALSE	TRUE	TRUE	FALSE	FALSE	4	HIF1A	3091	ENSG00000100644
TFPI	FALSE	FALSE	FALSE	TRUE	TRUE	FALSE	TRUE	FALSE	FALSE	FALSE	FALSE	FALSE	TRUE	4	TFPI	7035	ENSG00000003436
HMOX1	FALSE	FALSE	FALSE	TRUE	TRUE	FALSE	FALSE	FALSE	FALSE	TRUE	TRUE	FALSE	FALSE	4	HMOX1	3162	ENSG00000100292
PIK3CB	FALSE	FALSE	FALSE	TRUE	TRUE	FALSE	FALSE	FALSE	TRUE	FALSE	TRUE	FALSE	FALSE	4	PIK3CB	5291	ENSG00000051382
PIK3CG	FALSE	FALSE	FALSE	TRUE	FALSE	FALSE	FALSE	TRUE	TRUE	FALSE	TRUE	FALSE	FALSE	4	PIK3CG	5294	ENSG00000105851
HBB	FALSE	FALSE	FALSE	TRUE	FALSE	FALSE	TRUE	FALSE	TRUE	FALSE	TRUE	FALSE	FALSE	4	HBB	3043	ENSG00000244734
PTGS2	FALSE	FALSE	FALSE	TRUE	TRUE	FALSE	FALSE	TRUE	TRUE	FALSE	FALSE	FALSE	FALSE	4	PTGS2	5743	ENSG00000073756
ITGA2B	FALSE	FALSE	FALSE	TRUE	TRUE	FALSE	FALSE	FALSE	TRUE	FALSE	FALSE	FALSE	TRUE	4	ITGA2B	3674	ENSG00000005961
KLKB1	FALSE	FALSE	FALSE	TRUE	TRUE	FALSE	TRUE	TRUE	FALSE	FALSE	FALSE	FALSE	FALSE	4	KLKB1	3818	ENSG00000164344
CPB2	FALSE	FALSE	FALSE	TRUE	TRUE	FALSE	TRUE	FALSE	FALSE	FALSE	FALSE	FALSE	TRUE	4	CPB2	1361	ENSG00000080618
F11	FALSE	FALSE	FALSE	TRUE	TRUE	FALSE	TRUE	FALSE	FALSE	FALSE	FALSE	FALSE	TRUE	4	F11	2160	ENSG00000088926
HGF	FALSE	FALSE	FALSE	TRUE	TRUE	FALSE	FALSE	TRUE	TRUE	FALSE	FALSE	FALSE	FALSE	4	HGF	3082	ENSG00000019991
PLAU	FALSE	FALSE	FALSE	TRUE	TRUE	FALSE	TRUE	FALSE	FALSE	FALSE	FALSE	FALSE	TRUE	4	PLAU	5328	ENSG00000122861
SNCA	FALSE	FALSE	FALSE	TRUE	FALSE	FALSE	FALSE	TRUE	TRUE	FALSE	TRUE	FALSE	FALSE	4	SNCA	6622	ENSG00000145335
ANXA5	FALSE	FALSE	FALSE	FALSE	TRUE	FALSE	TRUE	FALSE	TRUE	FALSE	FALSE	FALSE	TRUE	4	ANXA5	308	ENSG00000164111
F13A1	FALSE	FALSE	FALSE	FALSE	TRUE	FALSE	TRUE	FALSE	TRUE	FALSE	FALSE	FALSE	TRUE	4	F13A1	2162	ENSG00000124491
GP1BA	FALSE	FALSE	FALSE	FALSE	TRUE	FALSE	TRUE	FALSE	TRUE	FALSE	FALSE	FALSE	TRUE	4	GP1BA	2811	ENSG00000185245
GP6	FALSE	FALSE	FALSE	FALSE	TRUE	FALSE	TRUE	FALSE	TRUE	FALSE	FALSE	FALSE	TRUE	4	GP6	51206	ENSG00000088053
ITGA2	FALSE	FALSE	FALSE	FALSE	TRUE	FALSE	TRUE	TRUE	FALSE	FALSE	FALSE	FALSE	TRUE	4	ITGA2	3673	ENSG00000164171
P2RY1	FALSE	FALSE	FALSE	FALSE	TRUE	FALSE	TRUE	FALSE	TRUE	FALSE	FALSE	FALSE	TRUE	4	P2RY1	5028	ENSG00000169860
AGTR1	TRUE	FALSE	FALSE	TRUE	FALSE	FALSE	FALSE	TRUE	FALSE	FALSE	FALSE	FALSE	FALSE	3	AGTR1	185	ENSG00000144891
AGTR2	TRUE	FALSE	FALSE	TRUE	FALSE	FALSE	FALSE	TRUE	FALSE	FALSE	FALSE	FALSE	FALSE	3	AGTR2	186	ENSG00000180772
CAT	TRUE	FALSE	FALSE	TRUE	FALSE	FALSE	FALSE	FALSE	FALSE	FALSE	TRUE	FALSE	FALSE	3	CAT	847	ENSG00000121691
EDN1	TRUE	FALSE	FALSE	TRUE	FALSE	FALSE	TRUE	FALSE	FALSE	FALSE	FALSE	FALSE	FALSE	3	EDN1	1906	ENSG00000078401
PTPN2	FALSE	TRUE	FALSE	FALSE	FALSE	FALSE	FALSE	TRUE	TRUE	FALSE	FALSE	FALSE	FALSE	3	PTPN2	5771	ENSG00000175354
NLRP3	FALSE	TRUE	FALSE	TRUE	FALSE	FALSE	FALSE	TRUE	FALSE	FALSE	FALSE	FALSE	FALSE	3	NLRP3	114548	ENSG00000162711
HNF4A	FALSE	TRUE	FALSE	TRUE	FALSE	FALSE	TRUE	FALSE	FALSE	FALSE	FALSE	FALSE	FALSE	3	HNF4A	3172	ENSG00000101076
ALB	FALSE	FALSE	FALSE	TRUE	FALSE	FALSE	FALSE	FALSE	TRUE	TRUE	FALSE	FALSE	FALSE	3	ALB	213	ENSG00000163631
IFNA2	FALSE	FALSE	FALSE	TRUE	FALSE	FALSE	TRUE	TRUE	FALSE	FALSE	FALSE	FALSE	FALSE	3	IFNA2	3440	ENSG00000188379
STAT3	FALSE	FALSE	FALSE	TRUE	FALSE	FALSE	FALSE	TRUE	FALSE	FALSE	TRUE	FALSE	FALSE	3	STAT3	6774	ENSG00000168610
SERPINF2	FALSE	FALSE	FALSE	TRUE	FALSE	FALSE	FALSE	FALSE	TRUE	FALSE	FALSE	FALSE	TRUE	3	SERPINF2	5345	ENSG00000167711
C5AR1	FALSE	FALSE	FALSE	TRUE	TRUE	FALSE	FALSE	TRUE	FALSE	FALSE	FALSE	FALSE	FALSE	3	C5AR1	728	ENSG00000197405
CASP3	FALSE	FALSE	FALSE	TRUE	FALSE	FALSE	FALSE	FALSE	TRUE	FALSE	TRUE	FALSE	FALSE	3	CASP3	836	ENSG00000164305
DMTN	FALSE	FALSE	FALSE	TRUE	FALSE	FALSE	TRUE	FALSE	TRUE	FALSE	FALSE	FALSE	FALSE	3	DMTN	2039	ENSG00000158856
ICAM1	FALSE	FALSE	FALSE	TRUE	FALSE	FALSE	FALSE	TRUE	FALSE	FALSE	TRUE	FALSE	FALSE	3	ICAM1	3383	ENSG00000090339
SERPINA3	FALSE	FALSE	FALSE	TRUE	FALSE	FALSE	FALSE	TRUE	TRUE	FALSE	FALSE	FALSE	FALSE	3	SERPINA3	12	ENSG00000196136
PIK3CA	FALSE	FALSE	FALSE	TRUE	FALSE	FALSE	FALSE	FALSE	TRUE	FALSE	TRUE	FALSE	FALSE	3	PIK3CA	5290	ENSG00000121879
PIK3CD	FALSE	FALSE	FALSE	TRUE	FALSE	FALSE	FALSE	TRUE	FALSE	FALSE	TRUE	FALSE	FALSE	3	PIK3CD	5293	ENSG00000171608
SAA1	FALSE	FALSE	FALSE	TRUE	FALSE	FALSE	FALSE	TRUE	TRUE	FALSE	FALSE	FALSE	FALSE	3	SAA1	6288	ENSG00000173432
APP	FALSE	FALSE	FALSE	TRUE	FALSE	FALSE	FALSE	FALSE	TRUE	FALSE	TRUE	FALSE	FALSE	3	APP	351	ENSG00000142192
SERPINA1	FALSE	FALSE	FALSE	TRUE	FALSE	FALSE	TRUE	FALSE	TRUE	FALSE	FALSE	FALSE	FALSE	3	SERPINA1	5265	ENSG00000197249
CD177	FALSE	FALSE	FALSE	TRUE	TRUE	FALSE	TRUE	FALSE	FALSE	FALSE	FALSE	FALSE	FALSE	3	CD177	57126	ENSG00000204936
HAMP	FALSE	FALSE	FALSE	TRUE	FALSE	FALSE	FALSE	FALSE	FALSE	TRUE	TRUE	FALSE	FALSE	3	HAMP	57817	ENSG00000105697
APOA1	FALSE	FALSE	FALSE	TRUE	FALSE	FALSE	FALSE	TRUE	TRUE	FALSE	FALSE	FALSE	FALSE	3	APOA1	335	ENSG00000118137
BCR	FALSE	FALSE	FALSE	TRUE	FALSE	FALSE	FALSE	TRUE	TRUE	FALSE	FALSE	FALSE	FALSE	3	BCR	613	ENSG00000186716
F7	FALSE	FALSE	FALSE	TRUE	FALSE	FALSE	TRUE	FALSE	FALSE	FALSE	FALSE	FALSE	TRUE	3	F7	2155	ENSG00000057593
HP	FALSE	FALSE	FALSE	TRUE	FALSE	FALSE	FALSE	TRUE	FALSE	FALSE	TRUE	FALSE	FALSE	3	HP	3240	ENSG00000257017
IL1R1	FALSE	FALSE	FALSE	TRUE	FALSE	FALSE	FALSE	TRUE	TRUE	FALSE	FALSE	FALSE	FALSE	3	IL1R1	3554	ENSG00000115594
SELE	FALSE	FALSE	FALSE	TRUE	FALSE	FALSE	FALSE	TRUE	FALSE	FALSE	FALSE	FALSE	TRUE	3	SELE	6401	ENSG00000007908
SOD1	FALSE	FALSE	FALSE	TRUE	FALSE	FALSE	FALSE	TRUE	TRUE	FALSE	FALSE	FALSE	FALSE	3	SOD1	6647	ENSG00000142168
ADORA2A	FALSE	FALSE	FALSE	TRUE	FALSE	FALSE	TRUE	TRUE	FALSE	FALSE	FALSE	FALSE	FALSE	3	ADORA2A	135	ENSG00000128271
AXL	FALSE	FALSE	FALSE	TRUE	FALSE	FALSE	FALSE	TRUE	TRUE	FALSE	FALSE	FALSE	FALSE	3	AXL	558	ENSG00000167601
SERPING1	FALSE	FALSE	FALSE	TRUE	FALSE	FALSE	TRUE	FALSE	TRUE	FALSE	FALSE	FALSE	FALSE	3	SERPING1	710	ENSG00000149131
ENTPD1	FALSE	FALSE	FALSE	TRUE	FALSE	FALSE	TRUE	FALSE	FALSE	FALSE	FALSE	FALSE	TRUE	3	ENTPD1	953	ENSG00000138185
P2RX7	FALSE	FALSE	FALSE	TRUE	FALSE	FALSE	TRUE	TRUE	FALSE	FALSE	FALSE	FALSE	FALSE	3	P2RX7	5027	ENSG00000089041
F9	FALSE	FALSE	FALSE	FALSE	TRUE	FALSE	TRUE	FALSE	FALSE	FALSE	FALSE	FALSE	TRUE	3	F9	2158	ENSG00000101981
GAS6	FALSE	FALSE	FALSE	FALSE	TRUE	FALSE	TRUE	FALSE	TRUE	FALSE	FALSE	FALSE	FALSE	3	GAS6	2621	ENSG00000183087
MPL	FALSE	FALSE	FALSE	FALSE	TRUE	FALSE	FALSE	FALSE	TRUE	FALSE	FALSE	FALSE	TRUE	3	MPL	4352	ENSG00000117400
P2RX1	FALSE	FALSE	FALSE	FALSE	TRUE	FALSE	TRUE	FALSE	TRUE	FALSE	FALSE	FALSE	FALSE	3	P2RX1	5023	ENSG00000108405
PROCR	FALSE	FALSE	FALSE	FALSE	TRUE	FALSE	TRUE	FALSE	FALSE	FALSE	FALSE	FALSE	TRUE	3	PROCR	10544	ENSG00000101000
SCUBE1	FALSE	FALSE	FALSE	FALSE	TRUE	FALSE	TRUE	TRUE	FALSE	FALSE	FALSE	FALSE	FALSE	3	SCUBE1	80274	ENSG00000159307
TBXA2R	FALSE	FALSE	FALSE	FALSE	TRUE	FALSE	TRUE	TRUE	FALSE	FALSE	FALSE	FALSE	FALSE	3	TBXA2R	6915	ENSG00000006638
TYRO3	FALSE	FALSE	FALSE	FALSE	TRUE	FALSE	FALSE	TRUE	TRUE	FALSE	FALSE	FALSE	FALSE	3	TYRO3	7301	ENSG00000092445
VKORC1	FALSE	FALSE	FALSE	FALSE	TRUE	FALSE	TRUE	FALSE	FALSE	FALSE	FALSE	FALSE	TRUE	3	VKORC1	79001	ENSG00000167397
AP3B1	FALSE	FALSE	FALSE	FALSE	FALSE	FALSE	TRUE	TRUE	TRUE	FALSE	FALSE	FALSE	FALSE	3	AP3B1	8546	ENSG00000132842
F2RL2	FALSE	FALSE	FALSE	FALSE	FALSE	FALSE	TRUE	FALSE	TRUE	FALSE	FALSE	FALSE	TRUE	3	F2RL2	2151	ENSG00000164220
HRG	FALSE	FALSE	FALSE	FALSE	FALSE	FALSE	TRUE	FALSE	TRUE	FALSE	FALSE	FALSE	TRUE	3	HRG	3273	ENSG00000113905
LYN	FALSE	FALSE	FALSE	FALSE	FALSE	FALSE	TRUE	TRUE	TRUE	FALSE	FALSE	FALSE	FALSE	3	LYN	4067	ENSG00000254087
THBS1	FALSE	FALSE	FALSE	FALSE	FALSE	FALSE	TRUE	TRUE	TRUE	FALSE	FALSE	FALSE	FALSE	3	THBS1	7057	ENSG00000137801
PPBP	FALSE	FALSE	FALSE	FALSE	FALSE	FALSE	FALSE	TRUE	TRUE	FALSE	FALSE	FALSE	TRUE	3	PPBP	5473	ENSG00000163736
ACE	TRUE	FALSE	FALSE	TRUE	FALSE	FALSE	FALSE	FALSE	FALSE	FALSE	FALSE	FALSE	FALSE	2	ACE	1636	ENSG00000159640
ADAM17	TRUE	FALSE	FALSE	TRUE	FALSE	FALSE	FALSE	FALSE	FALSE	FALSE	FALSE	FALSE	FALSE	2	ADAM17	6868	ENSG00000151694
ANG	TRUE	FALSE	FALSE	TRUE	FALSE	FALSE	FALSE	FALSE	FALSE	FALSE	FALSE	FALSE	FALSE	2	ANG	283	ENSG00000214274
ANPEP	TRUE	FALSE	FALSE	TRUE	FALSE	FALSE	FALSE	FALSE	FALSE	FALSE	FALSE	FALSE	FALSE	2	ANPEP	290	ENSG00000166825
ATP6AP2	TRUE	FALSE	FALSE	TRUE	FALSE	FALSE	FALSE	FALSE	FALSE	FALSE	FALSE	FALSE	FALSE	2	ATP6AP2	10159	ENSG00000182220
CALM1	TRUE	FALSE	FALSE	FALSE	FALSE	FALSE	FALSE	FALSE	TRUE	FALSE	FALSE	FALSE	FALSE	2	CALM1	801	ENSG00000198668
CLEC4M	TRUE	FALSE	FALSE	TRUE	FALSE	FALSE	FALSE	FALSE	FALSE	FALSE	FALSE	FALSE	FALSE	2	CLEC4M	10332	ENSG00000104938
CMA1	TRUE	FALSE	FALSE	FALSE	FALSE	FALSE	FALSE	TRUE	FALSE	FALSE	FALSE	FALSE	FALSE	2	CMA1	1215	ENSG00000092009
DPP4	TRUE	FALSE	FALSE	TRUE	FALSE	FALSE	FALSE	FALSE	FALSE	FALSE	FALSE	FALSE	FALSE	2	DPP4	1803	ENSG00000197635
ENPEP	TRUE	FALSE	FALSE	TRUE	FALSE	FALSE	FALSE	FALSE	FALSE	FALSE	FALSE	FALSE	FALSE	2	ENPEP	2028	ENSG00000138792
GHRL	TRUE	FALSE	FALSE	FALSE	FALSE	FALSE	FALSE	TRUE	FALSE	FALSE	FALSE	FALSE	FALSE	2	GHRL	51738	ENSG00000157017
INS	TRUE	FALSE	FALSE	TRUE	FALSE	FALSE	FALSE	FALSE	FALSE	FALSE	FALSE	FALSE	FALSE	2	INS	3630	ENSG00000254647
LCT	TRUE	FALSE	FALSE	TRUE	FALSE	FALSE	FALSE	FALSE	FALSE	FALSE	FALSE	FALSE	FALSE	2	LCT	3938	ENSG00000115850
MEP1B	TRUE	FALSE	FALSE	FALSE	FALSE	FALSE	FALSE	TRUE	FALSE	FALSE	FALSE	FALSE	FALSE	2	MEP1B	4225	ENSG00000141434
MME	TRUE	FALSE	FALSE	TRUE	FALSE	FALSE	FALSE	FALSE	FALSE	FALSE	FALSE	FALSE	FALSE	2	MME	4311	ENSG00000196549
MRGPRD	TRUE	FALSE	FALSE	TRUE	FALSE	FALSE	FALSE	FALSE	FALSE	FALSE	FALSE	FALSE	FALSE	2	MRGPRD	116512	ENSG00000172938
NLN	TRUE	FALSE	FALSE	TRUE	FALSE	FALSE	FALSE	FALSE	FALSE	FALSE	FALSE	FALSE	FALSE	2	NLN	57486	ENSG00000123213
NPC1	TRUE	FALSE	FALSE	TRUE	FALSE	FALSE	FALSE	FALSE	FALSE	FALSE	FALSE	FALSE	FALSE	2	NPC1	4864	ENSG00000141458
PRCP	TRUE	FALSE	FALSE	FALSE	FALSE	FALSE	TRUE	FALSE	FALSE	FALSE	FALSE	FALSE	FALSE	2	PRCP	5547	ENSG00000137509
REN	TRUE	FALSE	FALSE	TRUE	FALSE	FALSE	FALSE	FALSE	FALSE	FALSE	FALSE	FALSE	FALSE	2	REN	5972	ENSG00000143839
SLC6A19	TRUE	FALSE	FALSE	TRUE	FALSE	FALSE	FALSE	FALSE	FALSE	FALSE	FALSE	FALSE	FALSE	2	SLC6A19	340024	ENSG00000174358
TMPRSS2	TRUE	FALSE	FALSE	TRUE	FALSE	FALSE	FALSE	FALSE	FALSE	FALSE	FALSE	FALSE	FALSE	2	TMPRSS2	7113	ENSG00000184012
RORA	FALSE	TRUE	FALSE	FALSE	FALSE	FALSE	FALSE	TRUE	FALSE	FALSE	FALSE	FALSE	FALSE	2	RORA	6095	ENSG00000069667
ARNTL	FALSE	TRUE	FALSE	TRUE	FALSE	FALSE	FALSE	FALSE	FALSE	FALSE	FALSE	FALSE	FALSE	2	ARNTL	406	ENSG00000133794
PABPC4	FALSE	TRUE	FALSE	FALSE	FALSE	FALSE	TRUE	FALSE	FALSE	FALSE	FALSE	FALSE	FALSE	2	PABPC4	8761	ENSG00000090621
LEPR	FALSE	TRUE	FALSE	FALSE	TRUE	FALSE	FALSE	FALSE	FALSE	FALSE	FALSE	FALSE	FALSE	2	LEPR	3953	ENSG00000116678
IL6R	FALSE	TRUE	FALSE	TRUE	FALSE	FALSE	FALSE	FALSE	FALSE	FALSE	FALSE	FALSE	FALSE	2	IL6R	3570	ENSG00000160712
ABO	FALSE	TRUE	FALSE	TRUE	FALSE	FALSE	FALSE	FALSE	FALSE	FALSE	FALSE	FALSE	FALSE	2	ABO	28	ENSG00000175164
IL10	FALSE	FALSE	FALSE	TRUE	FALSE	FALSE	FALSE	TRUE	FALSE	FALSE	FALSE	FALSE	FALSE	2	IL10	3586	ENSG00000136634
IFNG	FALSE	FALSE	FALSE	TRUE	FALSE	FALSE	FALSE	TRUE	FALSE	FALSE	FALSE	FALSE	FALSE	2	IFNG	3458	ENSG00000111537
CXCL8	FALSE	FALSE	FALSE	TRUE	FALSE	FALSE	FALSE	TRUE	FALSE	FALSE	FALSE	FALSE	FALSE	2	CXCL8	3576	ENSG00000169429
IL1A	FALSE	FALSE	FALSE	TRUE	FALSE	FALSE	FALSE	TRUE	FALSE	FALSE	FALSE	FALSE	FALSE	2	IL1A	3552	ENSG00000115008
IFNA1	FALSE	FALSE	FALSE	TRUE	FALSE	FALSE	TRUE	FALSE	FALSE	FALSE	FALSE	FALSE	FALSE	2	IFNA1	3439	ENSG00000197919
IL2	FALSE	FALSE	FALSE	TRUE	FALSE	FALSE	FALSE	TRUE	FALSE	FALSE	FALSE	FALSE	FALSE	2	IL2	3558	ENSG00000109471
IFNB1	FALSE	FALSE	FALSE	TRUE	FALSE	FALSE	TRUE	FALSE	FALSE	FALSE	FALSE	FALSE	FALSE	2	IFNB1	3456	ENSG00000171855
NFKB1	FALSE	FALSE	FALSE	TRUE	FALSE	FALSE	FALSE	TRUE	FALSE	FALSE	FALSE	FALSE	FALSE	2	NFKB1	4790	ENSG00000109320
CALCA	FALSE	FALSE	FALSE	TRUE	FALSE	FALSE	FALSE	TRUE	FALSE	FALSE	FALSE	FALSE	FALSE	2	CALCA	796	ENSG00000110680
IL17A	FALSE	FALSE	FALSE	TRUE	FALSE	FALSE	FALSE	TRUE	FALSE	FALSE	FALSE	FALSE	FALSE	2	IL17A	3605	ENSG00000112115
HBA1	FALSE	FALSE	FALSE	TRUE	FALSE	FALSE	FALSE	FALSE	FALSE	TRUE	FALSE	FALSE	FALSE	2	HBA1	3039	ENSG00000206172
IL2RA	FALSE	FALSE	FALSE	TRUE	FALSE	FALSE	FALSE	TRUE	FALSE	FALSE	FALSE	FALSE	FALSE	2	IL2RA	3559	ENSG00000134460
CXCL10	FALSE	FALSE	FALSE	TRUE	FALSE	FALSE	FALSE	TRUE	FALSE	FALSE	FALSE	FALSE	FALSE	2	CXCL10	3627	ENSG00000169245
IL4	FALSE	FALSE	FALSE	TRUE	FALSE	FALSE	FALSE	TRUE	FALSE	FALSE	FALSE	FALSE	FALSE	2	IL4	3565	ENSG00000113520
VEGFA	FALSE	FALSE	FALSE	TRUE	FALSE	FALSE	FALSE	FALSE	TRUE	FALSE	FALSE	FALSE	FALSE	2	VEGFA	7422	ENSG00000112715
IL18	FALSE	FALSE	FALSE	TRUE	FALSE	FALSE	FALSE	TRUE	FALSE	FALSE	FALSE	FALSE	FALSE	2	IL18	3606	ENSG00000150782
ESR1	FALSE	FALSE	FALSE	TRUE	FALSE	FALSE	FALSE	TRUE	FALSE	FALSE	FALSE	FALSE	FALSE	2	ESR1	2099	ENSG00000091831
C5	FALSE	FALSE	FALSE	TRUE	FALSE	FALSE	FALSE	TRUE	FALSE	FALSE	FALSE	FALSE	FALSE	2	C5	727	ENSG00000106804
GGT1	FALSE	FALSE	FALSE	TRUE	FALSE	FALSE	FALSE	TRUE	FALSE	FALSE	FALSE	FALSE	FALSE	2	GGT1	2678	ENSG00000100031
TLR4	FALSE	FALSE	FALSE	TRUE	FALSE	FALSE	FALSE	TRUE	FALSE	FALSE	FALSE	FALSE	FALSE	2	TLR4	7099	ENSG00000136869
GGT2	FALSE	FALSE	FALSE	TRUE	FALSE	FALSE	FALSE	TRUE	FALSE	FALSE	FALSE	FALSE	FALSE	2	GGT2	728441	ENSG00000133475
IL1RN	FALSE	FALSE	FALSE	TRUE	FALSE	FALSE	FALSE	TRUE	FALSE	FALSE	FALSE	FALSE	FALSE	2	IL1RN	3557	ENSG00000136689
CCL3	FALSE	FALSE	FALSE	TRUE	FALSE	FALSE	FALSE	TRUE	FALSE	FALSE	FALSE	FALSE	FALSE	2	CCL3	6348	ENSG00000277632
CCL5	FALSE	FALSE	FALSE	TRUE	FALSE	FALSE	FALSE	TRUE	FALSE	FALSE	FALSE	FALSE	FALSE	2	CCL5	6352	ENSG00000271503
TLR3	FALSE	FALSE	FALSE	TRUE	FALSE	FALSE	FALSE	TRUE	FALSE	FALSE	FALSE	FALSE	FALSE	2	TLR3	7098	ENSG00000164342
C3	FALSE	FALSE	FALSE	TRUE	FALSE	FALSE	FALSE	TRUE	FALSE	FALSE	FALSE	FALSE	FALSE	2	C3	718	ENSG00000125730
CD14	FALSE	FALSE	FALSE	TRUE	FALSE	FALSE	FALSE	TRUE	FALSE	FALSE	FALSE	FALSE	FALSE	2	CD14	929	ENSG00000170458
HLA-A	FALSE	FALSE	FALSE	TRUE	FALSE	FALSE	FALSE	FALSE	FALSE	FALSE	TRUE	FALSE	FALSE	2	HLA-A	3105	ENSG00000206503
TLR7	FALSE	FALSE	FALSE	TRUE	FALSE	FALSE	FALSE	TRUE	FALSE	FALSE	FALSE	FALSE	FALSE	2	TLR7	51284	ENSG00000196664
HMGB1	FALSE	FALSE	FALSE	TRUE	FALSE	FALSE	FALSE	TRUE	FALSE	FALSE	FALSE	FALSE	FALSE	2	HMGB1	3146	ENSG00000189403
MAPK1	FALSE	FALSE	FALSE	TRUE	FALSE	FALSE	FALSE	FALSE	TRUE	FALSE	FALSE	FALSE	FALSE	2	MAPK1	5594	ENSG00000100030
PYCARD	FALSE	FALSE	FALSE	TRUE	FALSE	FALSE	FALSE	TRUE	FALSE	FALSE	FALSE	FALSE	FALSE	2	PYCARD	29108	ENSG00000103490
CASP1	FALSE	FALSE	FALSE	TRUE	FALSE	FALSE	FALSE	TRUE	FALSE	FALSE	FALSE	FALSE	FALSE	2	CASP1	834	ENSG00000137752
HLA-B	FALSE	FALSE	FALSE	TRUE	FALSE	FALSE	FALSE	FALSE	FALSE	FALSE	FALSE	TRUE	FALSE	2	HLA-B	3106	ENSG00000234745
IL13	FALSE	FALSE	FALSE	TRUE	FALSE	FALSE	FALSE	TRUE	FALSE	FALSE	FALSE	FALSE	FALSE	2	IL13	3596	ENSG00000169194
AKT1	FALSE	FALSE	FALSE	TRUE	FALSE	FALSE	FALSE	TRUE	FALSE	FALSE	FALSE	FALSE	FALSE	2	AKT1	207	ENSG00000142208
CD68	FALSE	FALSE	FALSE	TRUE	FALSE	FALSE	FALSE	TRUE	FALSE	FALSE	FALSE	FALSE	FALSE	2	CD68	968	ENSG00000129226
EGFR	FALSE	FALSE	FALSE	TRUE	FALSE	FALSE	FALSE	TRUE	FALSE	FALSE	FALSE	FALSE	FALSE	2	EGFR	1956	ENSG00000146648
MEFV	FALSE	FALSE	FALSE	TRUE	FALSE	FALSE	FALSE	TRUE	FALSE	FALSE	FALSE	FALSE	FALSE	2	MEFV	4210	ENSG00000103313
IL23A	FALSE	FALSE	FALSE	TRUE	FALSE	FALSE	FALSE	TRUE	FALSE	FALSE	FALSE	FALSE	FALSE	2	IL23A	51561	ENSG00000110944
PARP1	FALSE	FALSE	FALSE	TRUE	FALSE	FALSE	FALSE	FALSE	FALSE	FALSE	TRUE	FALSE	FALSE	2	PARP1	142	ENSG00000143799
AGER	FALSE	FALSE	FALSE	TRUE	FALSE	FALSE	FALSE	TRUE	FALSE	FALSE	FALSE	FALSE	FALSE	2	AGER	177	ENSG00000204305
CCR5	FALSE	FALSE	FALSE	TRUE	FALSE	FALSE	FALSE	TRUE	FALSE	FALSE	FALSE	FALSE	FALSE	2	CCR5	1234	ENSG00000160791
ELANE	FALSE	FALSE	FALSE	TRUE	FALSE	FALSE	FALSE	TRUE	FALSE	FALSE	FALSE	FALSE	FALSE	2	ELANE	1991	ENSG00000197561
HLA-DRB1	FALSE	FALSE	FALSE	TRUE	FALSE	FALSE	FALSE	TRUE	FALSE	FALSE	FALSE	FALSE	FALSE	2	HLA-DRB1	3123	ENSG00000196126
PPARG	FALSE	FALSE	FALSE	TRUE	FALSE	FALSE	FALSE	TRUE	FALSE	FALSE	FALSE	FALSE	FALSE	2	PPARG	5468	ENSG00000132170
NRP1	FALSE	FALSE	FALSE	TRUE	FALSE	FALSE	FALSE	FALSE	TRUE	FALSE	FALSE	FALSE	FALSE	2	NRP1	8829	ENSG00000099250
A1BG	FALSE	FALSE	FALSE	TRUE	FALSE	FALSE	FALSE	FALSE	TRUE	FALSE	FALSE	FALSE	FALSE	2	A1BG	1	ENSG00000121410
CSF1	FALSE	FALSE	FALSE	TRUE	FALSE	FALSE	FALSE	TRUE	FALSE	FALSE	FALSE	FALSE	FALSE	2	CSF1	1435	ENSG00000184371
EPHA2	FALSE	FALSE	FALSE	TRUE	FALSE	FALSE	FALSE	TRUE	FALSE	FALSE	FALSE	FALSE	FALSE	2	EPHA2	1969	ENSG00000142627
HBG2	FALSE	FALSE	FALSE	TRUE	FALSE	FALSE	TRUE	FALSE	FALSE	FALSE	FALSE	FALSE	FALSE	2	HBG2	3048	ENSG00000196565
IGF1	FALSE	FALSE	FALSE	TRUE	FALSE	FALSE	FALSE	FALSE	TRUE	FALSE	FALSE	FALSE	FALSE	2	IGF1	3479	ENSG00000017427
LEP	FALSE	FALSE	FALSE	TRUE	TRUE	FALSE	FALSE	FALSE	FALSE	FALSE	FALSE	FALSE	FALSE	2	LEP	3952	ENSG00000174697
MAPK8	FALSE	FALSE	FALSE	TRUE	FALSE	FALSE	FALSE	FALSE	FALSE	FALSE	TRUE	FALSE	FALSE	2	MAPK8	5599	ENSG00000107643
TF	FALSE	FALSE	FALSE	TRUE	FALSE	FALSE	FALSE	FALSE	TRUE	FALSE	FALSE	FALSE	FALSE	2	TF	7018	ENSG00000091513
SIRT1	FALSE	FALSE	FALSE	TRUE	TRUE	FALSE	FALSE	FALSE	FALSE	FALSE	FALSE	FALSE	FALSE	2	SIRT1	23411	ENSG00000096717
COL11A2	FALSE	FALSE	FALSE	TRUE	FALSE	FALSE	FALSE	FALSE	FALSE	FALSE	TRUE	FALSE	FALSE	2	COL11A2	1302	ENSG00000204248
EPHB2	FALSE	FALSE	FALSE	TRUE	FALSE	FALSE	TRUE	FALSE	FALSE	FALSE	FALSE	FALSE	FALSE	2	EPHB2	2048	ENSG00000133216
FN1	FALSE	FALSE	FALSE	TRUE	FALSE	FALSE	FALSE	FALSE	TRUE	FALSE	FALSE	FALSE	FALSE	2	FN1	2335	ENSG00000115414
CXCR3	FALSE	FALSE	FALSE	TRUE	FALSE	FALSE	FALSE	TRUE	FALSE	FALSE	FALSE	FALSE	FALSE	2	CXCR3	2833	ENSG00000186810
CXCL1	FALSE	FALSE	FALSE	TRUE	FALSE	FALSE	FALSE	TRUE	FALSE	FALSE	FALSE	FALSE	FALSE	2	CXCL1	2919	ENSG00000163739
IL5	FALSE	FALSE	FALSE	TRUE	FALSE	FALSE	FALSE	TRUE	FALSE	FALSE	FALSE	FALSE	FALSE	2	IL5	3567	ENSG00000113525
CXCL9	FALSE	FALSE	FALSE	TRUE	FALSE	FALSE	FALSE	TRUE	FALSE	FALSE	FALSE	FALSE	FALSE	2	CXCL9	4283	ENSG00000138755
NT5E	FALSE	FALSE	FALSE	TRUE	FALSE	FALSE	FALSE	TRUE	FALSE	FALSE	FALSE	FALSE	FALSE	2	NT5E	4907	ENSG00000135318
PPARA	FALSE	FALSE	FALSE	TRUE	FALSE	FALSE	FALSE	TRUE	FALSE	FALSE	FALSE	FALSE	FALSE	2	PPARA	5465	ENSG00000186951
S100A8	FALSE	FALSE	FALSE	TRUE	FALSE	FALSE	FALSE	TRUE	FALSE	FALSE	FALSE	FALSE	FALSE	2	S100A8	6279	ENSG00000143546
CCL7	FALSE	FALSE	FALSE	TRUE	FALSE	FALSE	FALSE	TRUE	FALSE	FALSE	FALSE	FALSE	FALSE	2	CCL7	6354	ENSG00000108688
CCL20	FALSE	FALSE	FALSE	TRUE	FALSE	FALSE	FALSE	TRUE	FALSE	FALSE	FALSE	FALSE	FALSE	2	CCL20	6364	ENSG00000115009
TLR2	FALSE	FALSE	FALSE	TRUE	FALSE	FALSE	FALSE	TRUE	FALSE	FALSE	FALSE	FALSE	FALSE	2	TLR2	7097	ENSG00000137462
CXCR4	FALSE	FALSE	FALSE	TRUE	FALSE	FALSE	FALSE	TRUE	FALSE	FALSE	FALSE	FALSE	FALSE	2	CXCR4	7852	ENSG00000121966
CD163	FALSE	FALSE	FALSE	TRUE	FALSE	FALSE	FALSE	TRUE	FALSE	FALSE	FALSE	FALSE	FALSE	2	CD163	9332	ENSG00000177575
CXCR6	FALSE	FALSE	FALSE	TRUE	FALSE	FALSE	FALSE	TRUE	FALSE	FALSE	FALSE	FALSE	FALSE	2	CXCR6	10663	ENSG00000172215
IL37	FALSE	FALSE	FALSE	TRUE	FALSE	FALSE	FALSE	TRUE	FALSE	FALSE	FALSE	FALSE	FALSE	2	IL37	27178	ENSG00000125571
IL22	FALSE	FALSE	FALSE	TRUE	FALSE	FALSE	FALSE	TRUE	FALSE	FALSE	FALSE	FALSE	FALSE	2	IL22	50616	ENSG00000127318
TLR9	FALSE	FALSE	FALSE	TRUE	FALSE	FALSE	FALSE	TRUE	FALSE	FALSE	FALSE	FALSE	FALSE	2	TLR9	54106	ENSG00000239732
IL1F10	FALSE	FALSE	FALSE	TRUE	FALSE	FALSE	FALSE	TRUE	FALSE	FALSE	FALSE	FALSE	FALSE	2	IL1F10	84639	ENSG00000136697
HAVCR2	FALSE	FALSE	FALSE	TRUE	FALSE	FALSE	FALSE	TRUE	FALSE	FALSE	FALSE	FALSE	FALSE	2	HAVCR2	84868	ENSG00000135077
ACOD1	FALSE	FALSE	FALSE	TRUE	FALSE	FALSE	FALSE	TRUE	FALSE	FALSE	FALSE	FALSE	FALSE	2	ACOD1	730249	ENSG00000102794
ADM	FALSE	FALSE	FALSE	TRUE	FALSE	FALSE	FALSE	TRUE	FALSE	FALSE	FALSE	FALSE	FALSE	2	ADM	133	ENSG00000148926
ADRA2B	FALSE	FALSE	FALSE	TRUE	FALSE	FALSE	FALSE	FALSE	TRUE	FALSE	FALSE	FALSE	FALSE	2	ADRA2B	151	ENSG00000274286
CAV1	FALSE	FALSE	FALSE	TRUE	FALSE	FALSE	TRUE	FALSE	FALSE	FALSE	FALSE	FALSE	FALSE	2	CAV1	857	ENSG00000105974
EGF	FALSE	FALSE	FALSE	TRUE	FALSE	FALSE	FALSE	FALSE	TRUE	FALSE	FALSE	FALSE	FALSE	2	EGF	1950	ENSG00000138798
HK1	FALSE	FALSE	FALSE	TRUE	FALSE	FALSE	FALSE	TRUE	FALSE	FALSE	FALSE	FALSE	FALSE	2	HK1	3098	ENSG00000156515
IRF1	FALSE	FALSE	FALSE	TRUE	FALSE	FALSE	TRUE	FALSE	FALSE	FALSE	FALSE	FALSE	FALSE	2	IRF1	3659	ENSG00000125347
ITGB2	FALSE	FALSE	FALSE	TRUE	FALSE	FALSE	FALSE	TRUE	FALSE	FALSE	FALSE	FALSE	FALSE	2	ITGB2	3689	ENSG00000160255
ABCC1	FALSE	FALSE	FALSE	TRUE	FALSE	FALSE	FALSE	TRUE	FALSE	FALSE	FALSE	FALSE	FALSE	2	ABCC1	4363	ENSG00000103222
PGF	FALSE	FALSE	FALSE	TRUE	FALSE	FALSE	FALSE	FALSE	FALSE	FALSE	TRUE	FALSE	FALSE	2	PGF	5228	ENSG00000119630
MAPK3	FALSE	FALSE	FALSE	TRUE	FALSE	FALSE	FALSE	FALSE	TRUE	FALSE	FALSE	FALSE	FALSE	2	MAPK3	5595	ENSG00000102882
RAF1	FALSE	FALSE	FALSE	TRUE	FALSE	FALSE	FALSE	FALSE	TRUE	FALSE	FALSE	FALSE	FALSE	2	RAF1	5894	ENSG00000132155
REL	FALSE	FALSE	FALSE	TRUE	FALSE	FALSE	FALSE	TRUE	FALSE	FALSE	FALSE	FALSE	FALSE	2	REL	5966	ENSG00000162924
S100A12	FALSE	FALSE	FALSE	TRUE	FALSE	FALSE	FALSE	TRUE	FALSE	FALSE	FALSE	FALSE	FALSE	2	S100A12	6283	ENSG00000163221
CCL4	FALSE	FALSE	FALSE	TRUE	FALSE	FALSE	FALSE	TRUE	FALSE	FALSE	FALSE	FALSE	FALSE	2	CCL4	6351	ENSG00000275302
CCL8	FALSE	FALSE	FALSE	TRUE	FALSE	FALSE	FALSE	TRUE	FALSE	FALSE	FALSE	FALSE	FALSE	2	CCL8	6355	ENSG00000108700
CCL11	FALSE	FALSE	FALSE	TRUE	FALSE	FALSE	FALSE	TRUE	FALSE	FALSE	FALSE	FALSE	FALSE	2	CCL11	6356	ENSG00000172156
SELENOP	FALSE	FALSE	FALSE	TRUE	FALSE	FALSE	FALSE	FALSE	TRUE	FALSE	FALSE	FALSE	FALSE	2	SELENOP	6414	ENSG00000250722
TLR5	FALSE	FALSE	FALSE	TRUE	FALSE	FALSE	FALSE	TRUE	FALSE	FALSE	FALSE	FALSE	FALSE	2	TLR5	7100	ENSG00000187554
NBEAL2	FALSE	FALSE	FALSE	TRUE	FALSE	FALSE	FALSE	FALSE	TRUE	FALSE	FALSE	FALSE	FALSE	2	NBEAL2	23218	ENSG00000160796
TLR8	FALSE	FALSE	FALSE	TRUE	FALSE	FALSE	FALSE	TRUE	FALSE	FALSE	FALSE	FALSE	FALSE	2	TLR8	51311	ENSG00000101916
TET2	FALSE	FALSE	FALSE	TRUE	FALSE	FALSE	FALSE	FALSE	FALSE	FALSE	FALSE	TRUE	FALSE	2	TET2	54790	ENSG00000168769
LNPK	FALSE	FALSE	FALSE	TRUE	FALSE	FALSE	TRUE	FALSE	FALSE	FALSE	FALSE	FALSE	FALSE	2	LNPK	80856	ENSG00000144320
IL33	FALSE	FALSE	FALSE	TRUE	FALSE	FALSE	FALSE	TRUE	FALSE	FALSE	FALSE	FALSE	FALSE	2	IL33	90865	ENSG00000137033
DOCK11	FALSE	FALSE	FALSE	TRUE	FALSE	FALSE	TRUE	FALSE	FALSE	FALSE	FALSE	FALSE	FALSE	2	DOCK11	139818	ENSG00000147251
ABCA1	FALSE	FALSE	FALSE	TRUE	FALSE	FALSE	FALSE	FALSE	TRUE	FALSE	FALSE	FALSE	FALSE	2	ABCA1	19	ENSG00000165029
ADA	FALSE	FALSE	FALSE	TRUE	FALSE	FALSE	FALSE	TRUE	FALSE	FALSE	FALSE	FALSE	FALSE	2	ADA	100	ENSG00000196839
ATF4	FALSE	FALSE	FALSE	TRUE	FALSE	FALSE	FALSE	FALSE	FALSE	TRUE	FALSE	FALSE	FALSE	2	ATF4	468	ENSG00000128272
B2M	FALSE	FALSE	FALSE	TRUE	FALSE	FALSE	FALSE	FALSE	FALSE	FALSE	TRUE	FALSE	FALSE	2	B2M	567	ENSG00000166710
BCL6	FALSE	FALSE	FALSE	TRUE	FALSE	FALSE	FALSE	TRUE	FALSE	FALSE	FALSE	FALSE	FALSE	2	BCL6	604	ENSG00000113916
BDKRB1	FALSE	FALSE	FALSE	TRUE	FALSE	FALSE	FALSE	TRUE	FALSE	FALSE	FALSE	FALSE	FALSE	2	BDKRB1	623	ENSG00000100739
BDNF	FALSE	FALSE	FALSE	TRUE	FALSE	FALSE	FALSE	FALSE	FALSE	TRUE	FALSE	FALSE	FALSE	2	BDNF	627	ENSG00000176697
CD2	FALSE	FALSE	FALSE	TRUE	TRUE	FALSE	FALSE	FALSE	FALSE	FALSE	FALSE	FALSE	FALSE	2	CD2	914	ENSG00000116824
CD34	FALSE	FALSE	FALSE	TRUE	FALSE	FALSE	TRUE	FALSE	FALSE	FALSE	FALSE	FALSE	FALSE	2	CD34	947	ENSG00000174059
CCR1	FALSE	FALSE	FALSE	TRUE	FALSE	FALSE	FALSE	TRUE	FALSE	FALSE	FALSE	FALSE	FALSE	2	CCR1	1230	ENSG00000163823
CYBB	FALSE	FALSE	FALSE	TRUE	FALSE	FALSE	FALSE	TRUE	FALSE	FALSE	FALSE	FALSE	FALSE	2	CYBB	1536	ENSG00000165168
ELF3	FALSE	FALSE	FALSE	TRUE	FALSE	FALSE	FALSE	TRUE	FALSE	FALSE	FALSE	FALSE	FALSE	2	ELF3	1999	ENSG00000163435
VEGFD	FALSE	FALSE	FALSE	TRUE	FALSE	FALSE	FALSE	FALSE	TRUE	FALSE	FALSE	FALSE	FALSE	2	VEGFD	2277	ENSG00000165197
FLT3	FALSE	FALSE	FALSE	TRUE	TRUE	FALSE	FALSE	FALSE	FALSE	FALSE	FALSE	FALSE	FALSE	2	FLT3	2322	ENSG00000122025
FOS	FALSE	FALSE	FALSE	TRUE	FALSE	FALSE	FALSE	TRUE	FALSE	FALSE	FALSE	FALSE	FALSE	2	FOS	2353	ENSG00000170345
GJA1	FALSE	FALSE	FALSE	TRUE	FALSE	FALSE	FALSE	TRUE	FALSE	FALSE	FALSE	FALSE	FALSE	2	GJA1	2697	ENSG00000152661
CXCL2	FALSE	FALSE	FALSE	TRUE	FALSE	FALSE	FALSE	TRUE	FALSE	FALSE	FALSE	FALSE	FALSE	2	CXCL2	2920	ENSG00000081041
CXCL3	FALSE	FALSE	FALSE	TRUE	FALSE	FALSE	FALSE	TRUE	FALSE	FALSE	FALSE	FALSE	FALSE	2	CXCL3	2921	ENSG00000163734
HDAC2	FALSE	FALSE	FALSE	TRUE	FALSE	FALSE	TRUE	FALSE	FALSE	FALSE	FALSE	FALSE	FALSE	2	HDAC2	3066	ENSG00000196591
CXCR2	FALSE	FALSE	FALSE	TRUE	FALSE	FALSE	FALSE	TRUE	FALSE	FALSE	FALSE	FALSE	FALSE	2	CXCR2	3579	ENSG00000180871
LDLR	FALSE	FALSE	FALSE	TRUE	FALSE	FALSE	FALSE	TRUE	FALSE	FALSE	FALSE	FALSE	FALSE	2	LDLR	3949	ENSG00000130164
MYD88	FALSE	FALSE	FALSE	TRUE	FALSE	FALSE	FALSE	TRUE	FALSE	FALSE	FALSE	FALSE	FALSE	2	MYD88	4615	ENSG00000172936
NFKBIA	FALSE	FALSE	FALSE	TRUE	FALSE	FALSE	FALSE	TRUE	FALSE	FALSE	FALSE	FALSE	FALSE	2	NFKBIA	4792	ENSG00000100906
OPRM1	FALSE	FALSE	FALSE	TRUE	FALSE	FALSE	FALSE	TRUE	FALSE	FALSE	FALSE	FALSE	FALSE	2	OPRM1	4988	ENSG00000112038
PAFAH1B1	FALSE	FALSE	FALSE	TRUE	FALSE	FALSE	FALSE	FALSE	TRUE	FALSE	FALSE	FALSE	FALSE	2	PAFAH1B1	5048	ENSG00000007168
SERPINA4	FALSE	FALSE	FALSE	TRUE	FALSE	FALSE	FALSE	FALSE	TRUE	FALSE	FALSE	FALSE	FALSE	2	SERPINA4	5267	ENSG00000100665
PIK3C2A	FALSE	FALSE	FALSE	TRUE	FALSE	FALSE	FALSE	FALSE	TRUE	FALSE	FALSE	FALSE	FALSE	2	PIK3C2A	5286	ENSG00000011405
PRTN3	FALSE	FALSE	FALSE	TRUE	FALSE	FALSE	TRUE	FALSE	FALSE	FALSE	FALSE	FALSE	FALSE	2	PRTN3	5657	ENSG00000196415
PTPN6	FALSE	FALSE	FALSE	TRUE	FALSE	FALSE	FALSE	FALSE	TRUE	FALSE	FALSE	FALSE	FALSE	2	PTPN6	5777	ENSG00000111679
CCL21	FALSE	FALSE	FALSE	TRUE	FALSE	FALSE	FALSE	TRUE	FALSE	FALSE	FALSE	FALSE	FALSE	2	CCL21	6366	ENSG00000137077
TACR1	FALSE	FALSE	FALSE	TRUE	FALSE	FALSE	FALSE	TRUE	FALSE	FALSE	FALSE	FALSE	FALSE	2	TACR1	6869	ENSG00000115353
TP53	FALSE	FALSE	FALSE	TRUE	FALSE	FALSE	FALSE	FALSE	FALSE	FALSE	TRUE	FALSE	FALSE	2	TP53	7157	ENSG00000141510
VCAM1	FALSE	FALSE	FALSE	TRUE	FALSE	FALSE	FALSE	FALSE	FALSE	FALSE	FALSE	FALSE	TRUE	2	VCAM1	7412	ENSG00000162692
TRPV1	FALSE	FALSE	FALSE	TRUE	FALSE	FALSE	FALSE	TRUE	FALSE	FALSE	FALSE	FALSE	FALSE	2	TRPV1	7442	ENSG00000196689
WAS	FALSE	FALSE	FALSE	TRUE	FALSE	FALSE	TRUE	FALSE	FALSE	FALSE	FALSE	FALSE	FALSE	2	WAS	7454	ENSG00000015285
TNFSF14	FALSE	FALSE	FALSE	TRUE	TRUE	FALSE	FALSE	FALSE	FALSE	FALSE	FALSE	FALSE	FALSE	2	TNFSF14	8740	ENSG00000125735
IL18R1	FALSE	FALSE	FALSE	TRUE	FALSE	FALSE	FALSE	TRUE	FALSE	FALSE	FALSE	FALSE	FALSE	2	IL18R1	8809	ENSG00000115604
PTGES	FALSE	FALSE	FALSE	TRUE	FALSE	FALSE	FALSE	TRUE	FALSE	FALSE	FALSE	FALSE	FALSE	2	PTGES	9536	ENSG00000148344
MGLL	FALSE	FALSE	FALSE	TRUE	FALSE	FALSE	FALSE	TRUE	FALSE	FALSE	FALSE	FALSE	FALSE	2	MGLL	11343	ENSG00000074416
NLRP1	FALSE	FALSE	FALSE	TRUE	FALSE	FALSE	FALSE	TRUE	FALSE	FALSE	FALSE	FALSE	FALSE	2	NLRP1	22861	ENSG00000091592
SF3B1	FALSE	FALSE	FALSE	TRUE	FALSE	FALSE	FALSE	FALSE	FALSE	FALSE	TRUE	FALSE	FALSE	2	SF3B1	23451	ENSG00000115524
FOXP3	FALSE	FALSE	FALSE	TRUE	FALSE	FALSE	FALSE	TRUE	FALSE	FALSE	FALSE	FALSE	FALSE	2	FOXP3	50943	ENSG00000049768
LXN	FALSE	FALSE	FALSE	TRUE	FALSE	FALSE	FALSE	TRUE	FALSE	FALSE	FALSE	FALSE	FALSE	2	LXN	56925	ENSG00000079257
BDKRB2	FALSE	FALSE	FALSE	FALSE	TRUE	FALSE	FALSE	TRUE	FALSE	FALSE	FALSE	FALSE	FALSE	2	BDKRB2	624	ENSG00000168398
C1QBP	FALSE	FALSE	FALSE	FALSE	TRUE	FALSE	TRUE	FALSE	FALSE	FALSE	FALSE	FALSE	FALSE	2	C1QBP	708	ENSG00000108561
C4B	FALSE	FALSE	FALSE	FALSE	TRUE	FALSE	FALSE	TRUE	FALSE	FALSE	FALSE	FALSE	FALSE	2	C4B	721	ENSG00000224389
CD55	FALSE	FALSE	FALSE	FALSE	TRUE	FALSE	FALSE	FALSE	FALSE	FALSE	FALSE	FALSE	TRUE	2	CD55	1604	ENSG00000196352
IRAG1	FALSE	FALSE	FALSE	FALSE	TRUE	FALSE	FALSE	FALSE	TRUE	FALSE	FALSE	FALSE	FALSE	2	IRAG1	10335	ENSG00000072952
KLF4	FALSE	FALSE	FALSE	FALSE	TRUE	FALSE	FALSE	TRUE	FALSE	FALSE	FALSE	FALSE	FALSE	2	KLF4	9314	ENSG00000136826
MERTK	FALSE	FALSE	FALSE	FALSE	TRUE	FALSE	FALSE	FALSE	TRUE	FALSE	FALSE	FALSE	FALSE	2	MERTK	10461	ENSG00000153208
MTHFR	FALSE	FALSE	FALSE	FALSE	TRUE	FALSE	FALSE	FALSE	FALSE	FALSE	FALSE	FALSE	TRUE	2	MTHFR	4524	ENSG00000177000
PECAM1	FALSE	FALSE	FALSE	FALSE	TRUE	FALSE	FALSE	FALSE	TRUE	FALSE	FALSE	FALSE	FALSE	2	PECAM1	5175	ENSG00000261371
PTGER3	FALSE	FALSE	FALSE	FALSE	TRUE	FALSE	FALSE	TRUE	FALSE	FALSE	FALSE	FALSE	FALSE	2	PTGER3	5733	ENSG00000050628
PTGS1	FALSE	FALSE	FALSE	FALSE	TRUE	FALSE	FALSE	TRUE	FALSE	FALSE	FALSE	FALSE	FALSE	2	PTGS1	5742	ENSG00000095303
VASP	FALSE	FALSE	FALSE	FALSE	TRUE	FALSE	FALSE	FALSE	FALSE	FALSE	FALSE	FALSE	TRUE	2	VASP	7408	ENSG00000125753
A2M	FALSE	FALSE	FALSE	FALSE	FALSE	FALSE	TRUE	FALSE	TRUE	FALSE	FALSE	FALSE	FALSE	2	A2M	2	ENSG00000175899
BLOC1S3	FALSE	FALSE	FALSE	FALSE	FALSE	FALSE	TRUE	FALSE	TRUE	FALSE	FALSE	FALSE	FALSE	2	BLOC1S3	388552	ENSG00000189114
CD36	FALSE	FALSE	FALSE	FALSE	FALSE	FALSE	TRUE	FALSE	TRUE	FALSE	FALSE	FALSE	FALSE	2	CD36	948	ENSG00000135218
COL1A1	FALSE	FALSE	FALSE	FALSE	FALSE	FALSE	TRUE	FALSE	TRUE	FALSE	FALSE	FALSE	FALSE	2	COL1A1	1277	ENSG00000108821
COL1A2	FALSE	FALSE	FALSE	FALSE	FALSE	FALSE	TRUE	FALSE	TRUE	FALSE	FALSE	FALSE	FALSE	2	COL1A2	1278	ENSG00000164692
COMP	FALSE	FALSE	FALSE	FALSE	FALSE	FALSE	TRUE	FALSE	TRUE	FALSE	FALSE	FALSE	FALSE	2	COMP	1311	ENSG00000105664
CYP4F11	FALSE	FALSE	FALSE	FALSE	FALSE	FALSE	TRUE	TRUE	FALSE	FALSE	FALSE	FALSE	FALSE	2	CYP4F11	57834	ENSG00000171903
CYP4F2	FALSE	FALSE	FALSE	FALSE	FALSE	FALSE	TRUE	FALSE	FALSE	FALSE	FALSE	FALSE	TRUE	2	CYP4F2	8529	ENSG00000186115
DTNBP1	FALSE	FALSE	FALSE	FALSE	FALSE	FALSE	TRUE	FALSE	TRUE	FALSE	FALSE	FALSE	FALSE	2	DTNBP1	84062	ENSG00000047579
EHD1	FALSE	FALSE	FALSE	FALSE	FALSE	FALSE	TRUE	FALSE	TRUE	FALSE	FALSE	FALSE	FALSE	2	EHD1	10938	ENSG00000110047
F12	FALSE	FALSE	FALSE	FALSE	FALSE	FALSE	TRUE	FALSE	FALSE	FALSE	FALSE	FALSE	TRUE	2	F12	2161	ENSG00000131187
F13B	FALSE	FALSE	FALSE	FALSE	FALSE	FALSE	TRUE	FALSE	FALSE	FALSE	FALSE	FALSE	TRUE	2	F13B	2165	ENSG00000143278
F2RL1	FALSE	FALSE	FALSE	FALSE	FALSE	FALSE	TRUE	TRUE	FALSE	FALSE	FALSE	FALSE	FALSE	2	F2RL1	2150	ENSG00000164251
F2RL3	FALSE	FALSE	FALSE	FALSE	FALSE	FALSE	TRUE	FALSE	TRUE	FALSE	FALSE	FALSE	FALSE	2	F2RL3	9002	ENSG00000127533
FCER1G	FALSE	FALSE	FALSE	FALSE	FALSE	FALSE	TRUE	FALSE	TRUE	FALSE	FALSE	FALSE	FALSE	2	FCER1G	2207	ENSG00000158869
FYN	FALSE	FALSE	FALSE	FALSE	FALSE	FALSE	TRUE	FALSE	TRUE	FALSE	FALSE	FALSE	FALSE	2	FYN	2534	ENSG00000010810
GATA1	FALSE	FALSE	FALSE	FALSE	FALSE	FALSE	TRUE	FALSE	TRUE	FALSE	FALSE	FALSE	FALSE	2	GATA1	2623	ENSG00000102145
GATA3	FALSE	FALSE	FALSE	FALSE	FALSE	FALSE	TRUE	TRUE	FALSE	FALSE	FALSE	FALSE	FALSE	2	GATA3	2625	ENSG00000107485
GNA12	FALSE	FALSE	FALSE	FALSE	FALSE	FALSE	TRUE	FALSE	TRUE	FALSE	FALSE	FALSE	FALSE	2	GNA12	2768	ENSG00000146535
GNAQ	FALSE	FALSE	FALSE	FALSE	FALSE	FALSE	TRUE	FALSE	TRUE	FALSE	FALSE	FALSE	FALSE	2	GNAQ	2776	ENSG00000156052
GP1BB	FALSE	FALSE	FALSE	FALSE	FALSE	FALSE	TRUE	FALSE	TRUE	FALSE	FALSE	FALSE	FALSE	2	GP1BB	2812	ENSG00000203618
GP5	FALSE	FALSE	FALSE	FALSE	FALSE	FALSE	TRUE	FALSE	TRUE	FALSE	FALSE	FALSE	FALSE	2	GP5	2814	ENSG00000178732
GP9	FALSE	FALSE	FALSE	FALSE	FALSE	FALSE	TRUE	FALSE	TRUE	FALSE	FALSE	FALSE	FALSE	2	GP9	2815	ENSG00000169704
MIR19B1	FALSE	FALSE	FALSE	FALSE	FALSE	FALSE	TRUE	TRUE	FALSE	FALSE	FALSE	FALSE	FALSE	2	MIR19B1	406980	ENSG00000284375
MIR19B2	FALSE	FALSE	FALSE	FALSE	FALSE	FALSE	TRUE	TRUE	FALSE	FALSE	FALSE	FALSE	FALSE	2	MIR19B2	406981	ENSG00000284107
MMRN1	FALSE	FALSE	FALSE	FALSE	FALSE	FALSE	TRUE	FALSE	TRUE	FALSE	FALSE	FALSE	FALSE	2	MMRN1	22915	ENSG00000138722
MPIG6B	FALSE	FALSE	FALSE	FALSE	FALSE	FALSE	TRUE	FALSE	TRUE	FALSE	FALSE	FALSE	FALSE	2	MPIG6B	80739	ENSG00000204420
RAC1	FALSE	FALSE	FALSE	FALSE	FALSE	FALSE	TRUE	TRUE	FALSE	FALSE	FALSE	FALSE	FALSE	2	RAC1	5879	ENSG00000136238
SERPINA10	FALSE	FALSE	FALSE	FALSE	FALSE	FALSE	TRUE	FALSE	FALSE	FALSE	FALSE	FALSE	TRUE	2	SERPINA10	51156	ENSG00000140093
SERPIND1	FALSE	FALSE	FALSE	FALSE	FALSE	FALSE	TRUE	FALSE	FALSE	FALSE	FALSE	FALSE	TRUE	2	SERPIND1	3053	ENSG00000099937
SERPINE2	FALSE	FALSE	FALSE	FALSE	FALSE	FALSE	TRUE	FALSE	TRUE	FALSE	FALSE	FALSE	FALSE	2	SERPINE2	5270	ENSG00000135919
SH2B3	FALSE	FALSE	FALSE	FALSE	FALSE	FALSE	TRUE	FALSE	TRUE	FALSE	FALSE	FALSE	FALSE	2	SH2B3	10019	ENSG00000111252
TSPAN32	FALSE	FALSE	FALSE	FALSE	FALSE	FALSE	TRUE	FALSE	TRUE	FALSE	FALSE	FALSE	FALSE	2	TSPAN32	10077	ENSG00000064201
ZFPM1	FALSE	FALSE	FALSE	FALSE	FALSE	FALSE	TRUE	FALSE	TRUE	FALSE	FALSE	FALSE	FALSE	2	ZFPM1	161882	ENSG00000179588
ADIPOQ	FALSE	FALSE	FALSE	FALSE	FALSE	FALSE	FALSE	TRUE	FALSE	FALSE	TRUE	FALSE	FALSE	2	ADIPOQ	9370	ENSG00000181092
AHSG	FALSE	FALSE	FALSE	FALSE	FALSE	FALSE	FALSE	TRUE	TRUE	FALSE	FALSE	FALSE	FALSE	2	AHSG	197	ENSG00000145192
AIF1	FALSE	FALSE	FALSE	FALSE	FALSE	FALSE	FALSE	TRUE	FALSE	TRUE	FALSE	FALSE	FALSE	2	AIF1	199	ENSG00000204472
BMP6	FALSE	FALSE	FALSE	FALSE	FALSE	FALSE	FALSE	TRUE	FALSE	FALSE	TRUE	FALSE	FALSE	2	BMP6	654	ENSG00000153162
CD40	FALSE	FALSE	FALSE	FALSE	FALSE	FALSE	FALSE	TRUE	TRUE	FALSE	FALSE	FALSE	FALSE	2	CD40	958	ENSG00000101017
CHID1	FALSE	FALSE	FALSE	FALSE	FALSE	FALSE	FALSE	TRUE	TRUE	FALSE	FALSE	FALSE	FALSE	2	CHID1	66005	ENSG00000177830
ECM1	FALSE	FALSE	FALSE	FALSE	FALSE	FALSE	FALSE	TRUE	TRUE	FALSE	FALSE	FALSE	FALSE	2	ECM1	1893	ENSG00000143369
GPX4	FALSE	FALSE	FALSE	FALSE	FALSE	FALSE	FALSE	TRUE	FALSE	FALSE	TRUE	FALSE	FALSE	2	GPX4	2879	ENSG00000167468
HYAL1	FALSE	FALSE	FALSE	FALSE	FALSE	FALSE	FALSE	TRUE	TRUE	FALSE	FALSE	FALSE	FALSE	2	HYAL1	3373	ENSG00000114378
MIR221	FALSE	FALSE	FALSE	FALSE	FALSE	FALSE	FALSE	TRUE	TRUE	FALSE	FALSE	FALSE	FALSE	2	MIR221	407006	ENSG00000207870
ORM1	FALSE	FALSE	FALSE	FALSE	FALSE	FALSE	FALSE	TRUE	TRUE	FALSE	FALSE	FALSE	FALSE	2	ORM1	5004	ENSG00000229314
PF4V1	FALSE	FALSE	FALSE	FALSE	FALSE	FALSE	FALSE	TRUE	TRUE	FALSE	FALSE	FALSE	FALSE	2	PF4V1	5197	ENSG00000109272
PLA2G7	FALSE	FALSE	FALSE	FALSE	FALSE	FALSE	FALSE	TRUE	TRUE	FALSE	FALSE	FALSE	FALSE	2	PLA2G7	7941	ENSG00000146070
PRKCD	FALSE	FALSE	FALSE	FALSE	FALSE	FALSE	FALSE	TRUE	TRUE	FALSE	FALSE	FALSE	FALSE	2	PRKCD	5580	ENSG00000163932
PRKCQ	FALSE	FALSE	FALSE	FALSE	FALSE	FALSE	FALSE	TRUE	TRUE	FALSE	FALSE	FALSE	FALSE	2	PRKCQ	5588	ENSG00000065675
PTN	FALSE	FALSE	FALSE	FALSE	FALSE	FALSE	FALSE	TRUE	TRUE	FALSE	FALSE	FALSE	FALSE	2	PTN	5764	ENSG00000105894
RARRES2	FALSE	FALSE	FALSE	FALSE	FALSE	FALSE	FALSE	TRUE	TRUE	FALSE	FALSE	FALSE	FALSE	2	RARRES2	5919	ENSG00000106538
SLC11A1	FALSE	FALSE	FALSE	FALSE	FALSE	FALSE	FALSE	TRUE	FALSE	FALSE	TRUE	FALSE	FALSE	2	SLC11A1	6556	ENSG00000018280
TIMP1	FALSE	FALSE	FALSE	FALSE	FALSE	FALSE	FALSE	TRUE	TRUE	FALSE	FALSE	FALSE	FALSE	2	TIMP1	7076	ENSG00000102265
TMSB4X	FALSE	FALSE	FALSE	FALSE	FALSE	FALSE	FALSE	TRUE	TRUE	FALSE	FALSE	FALSE	FALSE	2	TMSB4X	7114	ENSG00000205542
PTPRJ	FALSE	FALSE	FALSE	FALSE	FALSE	FALSE	FALSE	FALSE	TRUE	FALSE	FALSE	FALSE	TRUE	2	PTPRJ	5795	ENSG00000149177
SLC11A2	FALSE	FALSE	FALSE	FALSE	FALSE	FALSE	FALSE	FALSE	FALSE	TRUE	TRUE	FALSE	FALSE	2	SLC11A2	4891	ENSG00000110911
HFE	FALSE	FALSE	FALSE	FALSE	FALSE	FALSE	FALSE	FALSE	FALSE	TRUE	TRUE	FALSE	FALSE	2	HFE	3077	ENSG00000010704
TMPRSS6	FALSE	FALSE	FALSE	FALSE	FALSE	FALSE	FALSE	FALSE	FALSE	TRUE	TRUE	FALSE	FALSE	2	TMPRSS6	164656	ENSG00000187045
CHMP2B	FALSE	FALSE	FALSE	FALSE	FALSE	FALSE	FALSE	FALSE	FALSE	TRUE	TRUE	FALSE	FALSE	2	CHMP2B	25978	ENSG00000083937
DMRT1	FALSE	FALSE	FALSE	FALSE	FALSE	FALSE	FALSE	FALSE	FALSE	TRUE	TRUE	FALSE	FALSE	2	DMRT1	1761	ENSG00000137090
EPAS1	FALSE	FALSE	FALSE	FALSE	FALSE	FALSE	FALSE	FALSE	FALSE	TRUE	TRUE	FALSE	FALSE	2	EPAS1	2034	ENSG00000116016
SLC40A1	FALSE	FALSE	FALSE	FALSE	FALSE	FALSE	FALSE	FALSE	FALSE	TRUE	TRUE	FALSE	FALSE	2	SLC40A1	30061	ENSG00000138449
HEPH	FALSE	FALSE	FALSE	FALSE	FALSE	FALSE	FALSE	FALSE	FALSE	TRUE	TRUE	FALSE	FALSE	2	HEPH	9843	ENSG00000089472
IREB2	FALSE	FALSE	FALSE	FALSE	FALSE	FALSE	FALSE	FALSE	FALSE	TRUE	TRUE	FALSE	FALSE	2	IREB2	3658	ENSG00000136381
RN7SL263P	FALSE	FALSE	FALSE	FALSE	FALSE	FALSE	FALSE	FALSE	FALSE	TRUE	TRUE	FALSE	FALSE	2	RN7SL263P	106480993	ENSG00000240160
CP	FALSE	FALSE	FALSE	FALSE	FALSE	FALSE	FALSE	FALSE	FALSE	TRUE	TRUE	FALSE	FALSE	2	CP	1356	ENSG00000047457
LCN2	FALSE	FALSE	FALSE	FALSE	FALSE	FALSE	FALSE	FALSE	FALSE	TRUE	TRUE	FALSE	FALSE	2	LCN2	3934	ENSG00000148346
TFR2	FALSE	FALSE	FALSE	FALSE	FALSE	FALSE	FALSE	FALSE	FALSE	TRUE	TRUE	FALSE	FALSE	2	TFR2	7036	ENSG00000106327
CYBRD1	FALSE	FALSE	FALSE	FALSE	FALSE	FALSE	FALSE	FALSE	FALSE	TRUE	TRUE	FALSE	FALSE	2	CYBRD1	79901	ENSG00000071967
ERFE	FALSE	FALSE	FALSE	FALSE	FALSE	FALSE	FALSE	FALSE	FALSE	TRUE	TRUE	FALSE	FALSE	2	ERFE	151176	ENSG00000178752
FXN	FALSE	FALSE	FALSE	FALSE	FALSE	FALSE	FALSE	FALSE	FALSE	TRUE	TRUE	FALSE	FALSE	2	FXN	2395	ENSG00000165060
AAMP	TRUE	FALSE	FALSE	FALSE	FALSE	FALSE	FALSE	FALSE	FALSE	FALSE	FALSE	FALSE	FALSE	1	AAMP	14	ENSG00000127837
AGTRAP	TRUE	FALSE	FALSE	FALSE	FALSE	FALSE	FALSE	FALSE	FALSE	FALSE	FALSE	FALSE	FALSE	1	AGTRAP	57085	ENSG00000177674
APLN	TRUE	FALSE	FALSE	FALSE	FALSE	FALSE	FALSE	FALSE	FALSE	FALSE	FALSE	FALSE	FALSE	1	APLN	8862	ENSG00000171388
APLNR	TRUE	FALSE	FALSE	FALSE	FALSE	FALSE	FALSE	FALSE	FALSE	FALSE	FALSE	FALSE	FALSE	1	APLNR	187	ENSG00000134817
APOA4	TRUE	FALSE	FALSE	FALSE	FALSE	FALSE	FALSE	FALSE	FALSE	FALSE	FALSE	FALSE	FALSE	1	APOA4	337	ENSG00000110244
CALM2	TRUE	FALSE	FALSE	FALSE	FALSE	FALSE	FALSE	FALSE	FALSE	FALSE	FALSE	FALSE	FALSE	1	CALM2	805	ENSG00000143933
CALM3	TRUE	FALSE	FALSE	FALSE	FALSE	FALSE	FALSE	FALSE	FALSE	FALSE	FALSE	FALSE	FALSE	1	CALM3	808	ENSG00000160014
CCN2	TRUE	FALSE	FALSE	FALSE	FALSE	FALSE	FALSE	FALSE	FALSE	FALSE	FALSE	FALSE	FALSE	1	CCN2	1490	ENSG00000118523
CDHR2	TRUE	FALSE	FALSE	FALSE	FALSE	FALSE	FALSE	FALSE	FALSE	FALSE	FALSE	FALSE	FALSE	1	CDHR2	54825	ENSG00000074276
CDK4	TRUE	FALSE	FALSE	FALSE	FALSE	FALSE	FALSE	FALSE	FALSE	FALSE	FALSE	FALSE	FALSE	1	CDK4	1019	ENSG00000135446
CPA3	TRUE	FALSE	FALSE	FALSE	FALSE	FALSE	FALSE	FALSE	FALSE	FALSE	FALSE	FALSE	FALSE	1	CPA3	1359	ENSG00000163751
CTSA	TRUE	FALSE	FALSE	FALSE	FALSE	FALSE	FALSE	FALSE	FALSE	FALSE	FALSE	FALSE	FALSE	1	CTSA	5476	ENSG00000064601
CTSG	TRUE	FALSE	FALSE	FALSE	FALSE	FALSE	FALSE	FALSE	FALSE	FALSE	FALSE	FALSE	FALSE	1	CTSG	1511	ENSG00000100448
ENPP7	TRUE	FALSE	FALSE	FALSE	FALSE	FALSE	FALSE	FALSE	FALSE	FALSE	FALSE	FALSE	FALSE	1	ENPP7	339221	ENSG00000182156
FABP2	TRUE	FALSE	FALSE	FALSE	FALSE	FALSE	FALSE	FALSE	FALSE	FALSE	FALSE	FALSE	FALSE	1	FABP2	2169	ENSG00000145384
GP2	TRUE	FALSE	FALSE	FALSE	FALSE	FALSE	FALSE	FALSE	FALSE	FALSE	FALSE	FALSE	FALSE	1	GP2	2813	ENSG00000169347
KLK1	TRUE	FALSE	FALSE	FALSE	FALSE	FALSE	FALSE	FALSE	FALSE	FALSE	FALSE	FALSE	FALSE	1	KLK1	3816	ENSG00000167748
KLK2	TRUE	FALSE	FALSE	FALSE	FALSE	FALSE	FALSE	FALSE	FALSE	FALSE	FALSE	FALSE	FALSE	1	KLK2	3817	ENSG00000167751
LNPEP	TRUE	FALSE	FALSE	FALSE	FALSE	FALSE	FALSE	FALSE	FALSE	FALSE	FALSE	FALSE	FALSE	1	LNPEP	4012	ENSG00000113441
LTA4H	TRUE	FALSE	FALSE	FALSE	FALSE	FALSE	FALSE	FALSE	FALSE	FALSE	FALSE	FALSE	FALSE	1	LTA4H	4048	ENSG00000111144
MEP1A	TRUE	FALSE	FALSE	FALSE	FALSE	FALSE	FALSE	FALSE	FALSE	FALSE	FALSE	FALSE	FALSE	1	MEP1A	4224	ENSG00000112818
MS4A10	TRUE	FALSE	FALSE	FALSE	FALSE	FALSE	FALSE	FALSE	FALSE	FALSE	FALSE	FALSE	FALSE	1	MS4A10	341116	ENSG00000172689
NPC1L1	TRUE	FALSE	FALSE	FALSE	FALSE	FALSE	FALSE	FALSE	FALSE	FALSE	FALSE	FALSE	FALSE	1	NPC1L1	29881	ENSG00000015520
NTS	TRUE	FALSE	FALSE	FALSE	FALSE	FALSE	FALSE	FALSE	FALSE	FALSE	FALSE	FALSE	FALSE	1	NTS	4922	ENSG00000133636
PREP	TRUE	FALSE	FALSE	FALSE	FALSE	FALSE	FALSE	FALSE	FALSE	FALSE	FALSE	FALSE	FALSE	1	PREP	5550	ENSG00000085377
SLC15A1	TRUE	FALSE	FALSE	FALSE	FALSE	FALSE	FALSE	FALSE	FALSE	FALSE	FALSE	FALSE	FALSE	1	SLC15A1	6564	ENSG00000088386
SLC15A2	TRUE	FALSE	FALSE	FALSE	FALSE	FALSE	FALSE	FALSE	FALSE	FALSE	FALSE	FALSE	FALSE	1	SLC15A2	6565	ENSG00000163406
SOX14	TRUE	FALSE	FALSE	FALSE	FALSE	FALSE	FALSE	FALSE	FALSE	FALSE	FALSE	FALSE	FALSE	1	SOX14	8403	ENSG00000168875
SOX3	TRUE	FALSE	FALSE	FALSE	FALSE	FALSE	FALSE	FALSE	FALSE	FALSE	FALSE	FALSE	FALSE	1	SOX3	6658	ENSG00000134595
SWI5	TRUE	FALSE	FALSE	FALSE	FALSE	FALSE	FALSE	FALSE	FALSE	FALSE	FALSE	FALSE	FALSE	1	SWI5	375757	ENSG00000175854
THOP1	TRUE	FALSE	FALSE	FALSE	FALSE	FALSE	FALSE	FALSE	FALSE	FALSE	FALSE	FALSE	FALSE	1	THOP1	7064	ENSG00000172009
TM4SF5	TRUE	FALSE	FALSE	FALSE	FALSE	FALSE	FALSE	FALSE	FALSE	FALSE	FALSE	FALSE	FALSE	1	TM4SF5	9032	ENSG00000142484
TREH	TRUE	FALSE	FALSE	FALSE	FALSE	FALSE	FALSE	FALSE	FALSE	FALSE	FALSE	FALSE	FALSE	1	TREH	11181	ENSG00000118094
VIL1	TRUE	FALSE	FALSE	FALSE	FALSE	FALSE	FALSE	FALSE	FALSE	FALSE	FALSE	FALSE	FALSE	1	VIL1	7429	ENSG00000127831
XPNPEP2	TRUE	FALSE	FALSE	FALSE	FALSE	FALSE	FALSE	FALSE	FALSE	FALSE	FALSE	FALSE	FALSE	1	XPNPEP2	7512	ENSG00000122121
NECTIN2	FALSE	TRUE	FALSE	FALSE	FALSE	FALSE	FALSE	FALSE	FALSE	FALSE	FALSE	FALSE	FALSE	1	NECTIN2	5819	ENSG00000130202
C12orf43	FALSE	TRUE	FALSE	FALSE	FALSE	FALSE	FALSE	FALSE	FALSE	FALSE	FALSE	FALSE	FALSE	1	C12orf43	64897	ENSG00000157895
TREM2	FALSE	TRUE	FALSE	FALSE	FALSE	FALSE	FALSE	FALSE	FALSE	FALSE	FALSE	FALSE	FALSE	1	TREM2	54209	ENSG00000095970
OASL	FALSE	TRUE	FALSE	FALSE	FALSE	FALSE	FALSE	FALSE	FALSE	FALSE	FALSE	FALSE	FALSE	1	OASL	8638	ENSG00000135114
BCL7B	FALSE	TRUE	FALSE	FALSE	FALSE	FALSE	FALSE	FALSE	FALSE	FALSE	FALSE	FALSE	FALSE	1	BCL7B	9275	ENSG00000106635
HNF1A	FALSE	TRUE	FALSE	FALSE	FALSE	FALSE	FALSE	FALSE	FALSE	FALSE	FALSE	FALSE	FALSE	1	HNF1A	6927	ENSG00000135100
FTO	FALSE	TRUE	FALSE	FALSE	FALSE	FALSE	FALSE	FALSE	FALSE	FALSE	FALSE	FALSE	FALSE	1	FTO	79068	ENSG00000140718
CRPP1	FALSE	TRUE	FALSE	FALSE	FALSE	FALSE	FALSE	FALSE	FALSE	FALSE	FALSE	FALSE	FALSE	1	CRPP1	171422	ENSG00000223603
RORA-AS1	FALSE	TRUE	FALSE	FALSE	FALSE	FALSE	FALSE	FALSE	FALSE	FALSE	FALSE	FALSE	FALSE	1	RORA-AS1	101928784	ENSG00000245534
TOMM40	FALSE	TRUE	FALSE	FALSE	FALSE	FALSE	FALSE	FALSE	FALSE	FALSE	FALSE	FALSE	FALSE	1	TOMM40	10452	ENSG00000130204
FRK	FALSE	TRUE	FALSE	FALSE	FALSE	FALSE	FALSE	FALSE	FALSE	FALSE	FALSE	FALSE	FALSE	1	FRK	2444	ENSG00000111816
STEAP1B	FALSE	TRUE	FALSE	FALSE	FALSE	FALSE	FALSE	FALSE	FALSE	FALSE	FALSE	FALSE	FALSE	1	STEAP1B	256227	ENSG00000105889
GCKR	FALSE	TRUE	FALSE	FALSE	FALSE	FALSE	FALSE	FALSE	FALSE	FALSE	FALSE	FALSE	FALSE	1	GCKR	2646	ENSG00000084734
HNF1A-AS1	FALSE	TRUE	FALSE	FALSE	FALSE	FALSE	FALSE	FALSE	FALSE	FALSE	FALSE	FALSE	FALSE	1	HNF1A-AS1	283460	ENSG00000241388
A2M	FALSE	FALSE	TRUE	FALSE	FALSE	FALSE	FALSE	FALSE	FALSE	FALSE	FALSE	FALSE	FALSE	1	A2M
CPB2	FALSE	FALSE	TRUE	FALSE	FALSE	FALSE	FALSE	FALSE	FALSE	FALSE	FALSE	FALSE	FALSE	1	CPB2
F10	FALSE	FALSE	TRUE	FALSE	FALSE	FALSE	FALSE	FALSE	FALSE	FALSE	FALSE	FALSE	FALSE	1	F10
F11	FALSE	FALSE	TRUE	FALSE	FALSE	FALSE	FALSE	FALSE	FALSE	FALSE	FALSE	FALSE	FALSE	1	F11
F13	FALSE	FALSE	TRUE	FALSE	FALSE	FALSE	FALSE	FALSE	FALSE	FALSE	FALSE	FALSE	FALSE	1	F13
F2	FALSE	FALSE	TRUE	FALSE	FALSE	FALSE	FALSE	FALSE	FALSE	FALSE	FALSE	FALSE	FALSE	1	F2
F2R	FALSE	FALSE	TRUE	FALSE	FALSE	FALSE	FALSE	FALSE	FALSE	FALSE	FALSE	FALSE	FALSE	1	F2R
F3	FALSE	FALSE	TRUE	FALSE	FALSE	FALSE	FALSE	FALSE	FALSE	FALSE	FALSE	FALSE	FALSE	1	F3
F5	FALSE	FALSE	TRUE	FALSE	FALSE	FALSE	FALSE	FALSE	FALSE	FALSE	FALSE	FALSE	FALSE	1	F5
F7	FALSE	FALSE	TRUE	FALSE	FALSE	FALSE	FALSE	FALSE	FALSE	FALSE	FALSE	FALSE	FALSE	1	F7
F8	FALSE	FALSE	TRUE	FALSE	FALSE	FALSE	FALSE	FALSE	FALSE	FALSE	FALSE	FALSE	FALSE	1	F8
F9	FALSE	FALSE	TRUE	FALSE	FALSE	FALSE	FALSE	FALSE	FALSE	FALSE	FALSE	FALSE	FALSE	1	F9
PROC	FALSE	FALSE	TRUE	FALSE	FALSE	FALSE	FALSE	FALSE	FALSE	FALSE	FALSE	FALSE	FALSE	1	PROC
PROS1	FALSE	FALSE	TRUE	FALSE	FALSE	FALSE	FALSE	FALSE	FALSE	FALSE	FALSE	FALSE	FALSE	1	PROS1
SERPINA1	FALSE	FALSE	TRUE	FALSE	FALSE	FALSE	FALSE	FALSE	FALSE	FALSE	FALSE	FALSE	FALSE	1	SERPINA1
SERPINA5	FALSE	FALSE	TRUE	FALSE	FALSE	FALSE	FALSE	FALSE	FALSE	FALSE	FALSE	FALSE	FALSE	1	SERPINA5
SERPINC1	FALSE	FALSE	TRUE	FALSE	FALSE	FALSE	FALSE	FALSE	FALSE	FALSE	FALSE	FALSE	FALSE	1	SERPINC1
SERPIND1	FALSE	FALSE	TRUE	FALSE	FALSE	FALSE	FALSE	FALSE	FALSE	FALSE	FALSE	FALSE	FALSE	1	SERPIND1
SERPINE1	FALSE	FALSE	TRUE	FALSE	FALSE	FALSE	FALSE	FALSE	FALSE	FALSE	FALSE	FALSE	FALSE	1	SERPINE1
TFPI	FALSE	FALSE	TRUE	FALSE	FALSE	FALSE	FALSE	FALSE	FALSE	FALSE	FALSE	FALSE	FALSE	1	TFPI
THBD	FALSE	FALSE	TRUE	FALSE	FALSE	FALSE	FALSE	FALSE	FALSE	FALSE	FALSE	FALSE	FALSE	1	THBD
VWF	FALSE	FALSE	TRUE	FALSE	FALSE	FALSE	FALSE	FALSE	FALSE	FALSE	FALSE	FALSE	FALSE	1	VWF
CD4	FALSE	FALSE	FALSE	TRUE	FALSE	FALSE	FALSE	FALSE	FALSE	FALSE	FALSE	FALSE	FALSE	1	CD4	920	ENSG00000010610
CD8A	FALSE	FALSE	FALSE	TRUE	FALSE	FALSE	FALSE	FALSE	FALSE	FALSE	FALSE	FALSE	FALSE	1	CD8A	925	ENSG00000153563
GPT	FALSE	FALSE	FALSE	TRUE	FALSE	FALSE	FALSE	FALSE	FALSE	FALSE	FALSE	FALSE	FALSE	1	GPT	2875	ENSG00000167701
LOC102724971	FALSE	FALSE	FALSE	TRUE	FALSE	FALSE	FALSE	FALSE	FALSE	FALSE	FALSE	FALSE	FALSE	1	LOC102724971	102724971
LOC102723407	FALSE	FALSE	FALSE	TRUE	FALSE	FALSE	FALSE	FALSE	FALSE	FALSE	FALSE	FALSE	FALSE	1	LOC102723407	102723407
AMH	FALSE	FALSE	FALSE	TRUE	FALSE	FALSE	FALSE	FALSE	FALSE	FALSE	FALSE	FALSE	FALSE	1	AMH	268	ENSG00000104899
FURIN	FALSE	FALSE	FALSE	TRUE	FALSE	FALSE	FALSE	FALSE	FALSE	FALSE	FALSE	FALSE	FALSE	1	FURIN	5045	ENSG00000140564
CSF2	FALSE	FALSE	FALSE	TRUE	FALSE	FALSE	FALSE	FALSE	FALSE	FALSE	FALSE	FALSE	FALSE	1	CSF2	1437	ENSG00000164400
TNNI3	FALSE	FALSE	FALSE	TRUE	FALSE	FALSE	FALSE	FALSE	FALSE	FALSE	FALSE	FALSE	FALSE	1	TNNI3	7137	ENSG00000129991
GOT1	FALSE	FALSE	FALSE	TRUE	FALSE	FALSE	FALSE	FALSE	FALSE	FALSE	FALSE	FALSE	FALSE	1	GOT1	2805	ENSG00000120053
CRX	FALSE	FALSE	FALSE	TRUE	FALSE	FALSE	FALSE	FALSE	FALSE	FALSE	FALSE	FALSE	FALSE	1	CRX	1406	ENSG00000105392
RPGR	FALSE	FALSE	FALSE	TRUE	FALSE	FALSE	FALSE	FALSE	FALSE	FALSE	FALSE	FALSE	FALSE	1	RPGR	6103	ENSG00000156313
PDB1	FALSE	FALSE	FALSE	TRUE	FALSE	FALSE	FALSE	FALSE	FALSE	FALSE	FALSE	FALSE	FALSE	1	PDB1	5131
SERPINA13P	FALSE	FALSE	FALSE	TRUE	FALSE	FALSE	FALSE	FALSE	FALSE	FALSE	FALSE	FALSE	FALSE	1	SERPINA13P	388007	ENSG00000187483
HLA-C	FALSE	FALSE	FALSE	TRUE	FALSE	FALSE	FALSE	FALSE	FALSE	FALSE	FALSE	FALSE	FALSE	1	HLA-C	3107	ENSG00000204525
LSAMP	FALSE	FALSE	FALSE	TRUE	FALSE	FALSE	FALSE	FALSE	FALSE	FALSE	FALSE	FALSE	FALSE	1	LSAMP	4045	ENSG00000185565
LAMP3	FALSE	FALSE	FALSE	TRUE	FALSE	FALSE	FALSE	FALSE	FALSE	FALSE	FALSE	FALSE	FALSE	1	LAMP3	27074	ENSG00000078081
CENPJ	FALSE	FALSE	FALSE	TRUE	FALSE	FALSE	FALSE	FALSE	FALSE	FALSE	FALSE	FALSE	FALSE	1	CENPJ	55835	ENSG00000151849
NELFCD	FALSE	FALSE	FALSE	TRUE	FALSE	FALSE	FALSE	FALSE	FALSE	FALSE	FALSE	FALSE	FALSE	1	NELFCD	51497	ENSG00000101158
MB	FALSE	FALSE	FALSE	TRUE	FALSE	FALSE	FALSE	FALSE	FALSE	FALSE	FALSE	FALSE	FALSE	1	MB	4151	ENSG00000198125
CTSL	FALSE	FALSE	FALSE	TRUE	FALSE	FALSE	FALSE	FALSE	FALSE	FALSE	FALSE	FALSE	FALSE	1	CTSL	1514	ENSG00000135047
CTRL	FALSE	FALSE	FALSE	TRUE	FALSE	FALSE	FALSE	FALSE	FALSE	FALSE	FALSE	FALSE	FALSE	1	CTRL	1506	ENSG00000141086
CTSB	FALSE	FALSE	FALSE	TRUE	FALSE	FALSE	FALSE	FALSE	FALSE	FALSE	FALSE	FALSE	FALSE	1	CTSB	1508	ENSG00000164733
SPECC1	FALSE	FALSE	FALSE	TRUE	FALSE	FALSE	FALSE	FALSE	FALSE	FALSE	FALSE	FALSE	FALSE	1	SPECC1	92521	ENSG00000128487
ZFYVE9	FALSE	FALSE	FALSE	TRUE	FALSE	FALSE	FALSE	FALSE	FALSE	FALSE	FALSE	FALSE	FALSE	1	ZFYVE9	9372	ENSG00000157077
MS4A1	FALSE	FALSE	FALSE	TRUE	FALSE	FALSE	FALSE	FALSE	FALSE	FALSE	FALSE	FALSE	FALSE	1	MS4A1	931	ENSG00000156738
PDCD1	FALSE	FALSE	FALSE	TRUE	FALSE	FALSE	FALSE	FALSE	FALSE	FALSE	FALSE	FALSE	FALSE	1	PDCD1	5133	ENSG00000188389
RTN1	FALSE	FALSE	FALSE	TRUE	FALSE	FALSE	FALSE	FALSE	FALSE	FALSE	FALSE	FALSE	FALSE	1	RTN1	6252	ENSG00000139970
RTN4	FALSE	FALSE	FALSE	TRUE	FALSE	FALSE	FALSE	FALSE	FALSE	FALSE	FALSE	FALSE	FALSE	1	RTN4	57142	ENSG00000115310
BSG	FALSE	FALSE	FALSE	TRUE	FALSE	FALSE	FALSE	FALSE	FALSE	FALSE	FALSE	FALSE	FALSE	1	BSG	682	ENSG00000172270
MTOR	FALSE	FALSE	FALSE	TRUE	FALSE	FALSE	FALSE	FALSE	FALSE	FALSE	FALSE	FALSE	FALSE	1	MTOR	2475	ENSG00000198793
NCKIPSD	FALSE	FALSE	FALSE	TRUE	FALSE	FALSE	FALSE	FALSE	FALSE	FALSE	FALSE	FALSE	FALSE	1	NCKIPSD	51517	ENSG00000213672
AHI1	FALSE	FALSE	FALSE	TRUE	FALSE	FALSE	FALSE	FALSE	FALSE	FALSE	FALSE	FALSE	FALSE	1	AHI1	54806	ENSG00000135541
SOAT1	FALSE	FALSE	FALSE	TRUE	FALSE	FALSE	FALSE	FALSE	FALSE	FALSE	FALSE	FALSE	FALSE	1	SOAT1	6646	ENSG00000057252
KRT20	FALSE	FALSE	FALSE	TRUE	FALSE	FALSE	FALSE	FALSE	FALSE	FALSE	FALSE	FALSE	FALSE	1	KRT20	54474	ENSG00000171431
JAK1	FALSE	FALSE	FALSE	TRUE	FALSE	FALSE	FALSE	FALSE	FALSE	FALSE	FALSE	FALSE	FALSE	1	JAK1	3716	ENSG00000162434
CD19	FALSE	FALSE	FALSE	TRUE	FALSE	FALSE	FALSE	FALSE	FALSE	FALSE	FALSE	FALSE	FALSE	1	CD19	930	ENSG00000177455
PSMD1	FALSE	FALSE	FALSE	TRUE	FALSE	FALSE	FALSE	FALSE	FALSE	FALSE	FALSE	FALSE	FALSE	1	PSMD1	5707	ENSG00000173692
TTR	FALSE	FALSE	FALSE	TRUE	FALSE	FALSE	FALSE	FALSE	FALSE	FALSE	FALSE	FALSE	FALSE	1	TTR	7276	ENSG00000118271
NPPB	FALSE	FALSE	FALSE	TRUE	FALSE	FALSE	FALSE	FALSE	FALSE	FALSE	FALSE	FALSE	FALSE	1	NPPB	4879	ENSG00000120937
EMSLR	FALSE	FALSE	FALSE	TRUE	FALSE	FALSE	FALSE	FALSE	FALSE	FALSE	FALSE	FALSE	FALSE	1	EMSLR	101927746
CSF3	FALSE	FALSE	FALSE	TRUE	FALSE	FALSE	FALSE	FALSE	FALSE	FALSE	FALSE	FALSE	FALSE	1	CSF3	1440	ENSG00000108342
IL7	FALSE	FALSE	FALSE	TRUE	FALSE	FALSE	FALSE	FALSE	FALSE	FALSE	FALSE	FALSE	FALSE	1	IL7	3574	ENSG00000104432
LINC01672	FALSE	FALSE	FALSE	TRUE	FALSE	FALSE	FALSE	FALSE	FALSE	FALSE	FALSE	FALSE	FALSE	1	LINC01672	100505887
PSS	FALSE	FALSE	FALSE	TRUE	FALSE	FALSE	FALSE	FALSE	FALSE	FALSE	FALSE	FALSE	FALSE	1	PSS	780904
EEF1A2	FALSE	FALSE	FALSE	TRUE	FALSE	FALSE	FALSE	FALSE	FALSE	FALSE	FALSE	FALSE	FALSE	1	EEF1A2	1917	ENSG00000101210
ERBB2	FALSE	FALSE	FALSE	TRUE	FALSE	FALSE	FALSE	FALSE	FALSE	FALSE	FALSE	FALSE	FALSE	1	ERBB2	2064	ENSG00000141736
G6PD	FALSE	FALSE	FALSE	TRUE	FALSE	FALSE	FALSE	FALSE	FALSE	FALSE	FALSE	FALSE	FALSE	1	G6PD	2539	ENSG00000160211
NCAM1	FALSE	FALSE	FALSE	TRUE	FALSE	FALSE	FALSE	FALSE	FALSE	FALSE	FALSE	FALSE	FALSE	1	NCAM1	4684	ENSG00000149294
GGTLC5P	FALSE	FALSE	FALSE	TRUE	FALSE	FALSE	FALSE	FALSE	FALSE	FALSE	FALSE	FALSE	FALSE	1	GGTLC5P	653590	ENSG00000276160
GGTLC3	FALSE	FALSE	FALSE	TRUE	FALSE	FALSE	FALSE	FALSE	FALSE	FALSE	FALSE	FALSE	FALSE	1	GGTLC3	728226	ENSG00000274252
GGTLC4P	FALSE	FALSE	FALSE	TRUE	FALSE	FALSE	FALSE	FALSE	FALSE	FALSE	FALSE	FALSE	FALSE	1	GGTLC4P	729838
FCGR3A	FALSE	FALSE	FALSE	TRUE	FALSE	FALSE	FALSE	FALSE	FALSE	FALSE	FALSE	FALSE	FALSE	1	FCGR3A	2214	ENSG00000203747
FCGR3B	FALSE	FALSE	FALSE	TRUE	FALSE	FALSE	FALSE	FALSE	FALSE	FALSE	FALSE	FALSE	FALSE	1	FCGR3B	2215	ENSG00000162747
HSPA5	FALSE	FALSE	FALSE	TRUE	FALSE	FALSE	FALSE	FALSE	FALSE	FALSE	FALSE	FALSE	FALSE	1	HSPA5	3309	ENSG00000044574
INSRR	FALSE	FALSE	FALSE	TRUE	FALSE	FALSE	FALSE	FALSE	FALSE	FALSE	FALSE	FALSE	FALSE	1	INSRR	3645	ENSG00000027644
KLK4	FALSE	FALSE	FALSE	TRUE	FALSE	FALSE	FALSE	FALSE	FALSE	FALSE	FALSE	FALSE	FALSE	1	KLK4	9622	ENSG00000167749
SH2D3C	FALSE	FALSE	FALSE	TRUE	FALSE	FALSE	FALSE	FALSE	FALSE	FALSE	FALSE	FALSE	FALSE	1	SH2D3C	10044	ENSG00000095370
BTK	FALSE	FALSE	FALSE	TRUE	FALSE	FALSE	FALSE	FALSE	FALSE	FALSE	FALSE	FALSE	FALSE	1	BTK	695	ENSG00000010671
VPS51	FALSE	FALSE	FALSE	TRUE	FALSE	FALSE	FALSE	FALSE	FALSE	FALSE	FALSE	FALSE	FALSE	1	VPS51	738	ENSG00000149823
ABCB1	FALSE	FALSE	FALSE	TRUE	FALSE	FALSE	FALSE	FALSE	FALSE	FALSE	FALSE	FALSE	FALSE	1	ABCB1	5243	ENSG00000085563
WDTC1	FALSE	FALSE	FALSE	TRUE	FALSE	FALSE	FALSE	FALSE	FALSE	FALSE	FALSE	FALSE	FALSE	1	WDTC1	23038	ENSG00000142784
PGR-AS1	FALSE	FALSE	FALSE	TRUE	FALSE	FALSE	FALSE	FALSE	FALSE	FALSE	FALSE	FALSE	FALSE	1	PGR-AS1	101054525
SLC5A2	FALSE	FALSE	FALSE	TRUE	FALSE	FALSE	FALSE	FALSE	FALSE	FALSE	FALSE	FALSE	FALSE	1	SLC5A2	6524	ENSG00000140675
ADAMTS2	FALSE	FALSE	FALSE	TRUE	FALSE	FALSE	FALSE	FALSE	FALSE	FALSE	FALSE	FALSE	FALSE	1	ADAMTS2	9509	ENSG00000087116
STS	FALSE	FALSE	FALSE	TRUE	FALSE	FALSE	FALSE	FALSE	FALSE	FALSE	FALSE	FALSE	FALSE	1	STS	412	ENSG00000101846
CYP3A4	FALSE	FALSE	FALSE	TRUE	FALSE	FALSE	FALSE	FALSE	FALSE	FALSE	FALSE	FALSE	FALSE	1	CYP3A4	1576	ENSG00000160868
FLT4	FALSE	FALSE	FALSE	TRUE	FALSE	FALSE	FALSE	FALSE	FALSE	FALSE	FALSE	FALSE	FALSE	1	FLT4	2324	ENSG00000037280
LTF	FALSE	FALSE	FALSE	TRUE	FALSE	FALSE	FALSE	FALSE	FALSE	FALSE	FALSE	FALSE	FALSE	1	LTF	4057	ENSG00000012223
EPCAM	FALSE	FALSE	FALSE	TRUE	FALSE	FALSE	FALSE	FALSE	FALSE	FALSE	FALSE	FALSE	FALSE	1	EPCAM	4072	ENSG00000119888
COX2	FALSE	FALSE	FALSE	TRUE	FALSE	FALSE	FALSE	FALSE	FALSE	FALSE	FALSE	FALSE	FALSE	1	COX2	4513
PRF1	FALSE	FALSE	FALSE	TRUE	FALSE	FALSE	FALSE	FALSE	FALSE	FALSE	FALSE	FALSE	FALSE	1	PRF1	5551	ENSG00000180644
PKD2L1	FALSE	FALSE	FALSE	TRUE	FALSE	FALSE	FALSE	FALSE	FALSE	FALSE	FALSE	FALSE	FALSE	1	PKD2L1	9033	ENSG00000107593
SLC33A1	FALSE	FALSE	FALSE	TRUE	FALSE	FALSE	FALSE	FALSE	FALSE	FALSE	FALSE	FALSE	FALSE	1	SLC33A1	9197	ENSG00000169359
IGKV2D-29	FALSE	FALSE	FALSE	TRUE	FALSE	FALSE	FALSE	FALSE	FALSE	FALSE	FALSE	FALSE	FALSE	1	IGKV2D-29	28882	ENSG00000243264
ASZ1	FALSE	FALSE	FALSE	TRUE	FALSE	FALSE	FALSE	FALSE	FALSE	FALSE	FALSE	FALSE	FALSE	1	ASZ1	136991	ENSG00000154438
AR	FALSE	FALSE	FALSE	TRUE	FALSE	FALSE	FALSE	FALSE	FALSE	FALSE	FALSE	FALSE	FALSE	1	AR	367	ENSG00000169083
CDSN	FALSE	FALSE	FALSE	TRUE	FALSE	FALSE	FALSE	FALSE	FALSE	FALSE	FALSE	FALSE	FALSE	1	CDSN	1041	ENSG00000204539
CEL	FALSE	FALSE	FALSE	TRUE	FALSE	FALSE	FALSE	FALSE	FALSE	FALSE	FALSE	FALSE	FALSE	1	CEL	1056	ENSG00000170835
IGHE	FALSE	FALSE	FALSE	TRUE	FALSE	FALSE	FALSE	FALSE	FALSE	FALSE	FALSE	FALSE	FALSE	1	IGHE	3497	ENSG00000211891
MUC1	FALSE	FALSE	FALSE	TRUE	FALSE	FALSE	FALSE	FALSE	FALSE	FALSE	FALSE	FALSE	FALSE	1	MUC1	4582	ENSG00000185499
OCA2	FALSE	FALSE	FALSE	TRUE	FALSE	FALSE	FALSE	FALSE	FALSE	FALSE	FALSE	FALSE	FALSE	1	OCA2	4948	ENSG00000104044
PRKAA2	FALSE	FALSE	FALSE	TRUE	FALSE	FALSE	FALSE	FALSE	FALSE	FALSE	FALSE	FALSE	FALSE	1	PRKAA2	5563	ENSG00000162409
STAT1	FALSE	FALSE	FALSE	TRUE	FALSE	FALSE	FALSE	FALSE	FALSE	FALSE	FALSE	FALSE	FALSE	1	STAT1	6772	ENSG00000115415
B3GALNT1	FALSE	FALSE	FALSE	TRUE	FALSE	FALSE	FALSE	FALSE	FALSE	FALSE	FALSE	FALSE	FALSE	1	B3GALNT1	8706	ENSG00000169255
RHOD	FALSE	FALSE	FALSE	TRUE	FALSE	FALSE	FALSE	FALSE	FALSE	FALSE	FALSE	FALSE	FALSE	1	RHOD	29984	ENSG00000173156
SCPEP1	FALSE	FALSE	FALSE	TRUE	FALSE	FALSE	FALSE	FALSE	FALSE	FALSE	FALSE	FALSE	FALSE	1	SCPEP1	59342	ENSG00000121064
FUZ	FALSE	FALSE	FALSE	TRUE	FALSE	FALSE	FALSE	FALSE	FALSE	FALSE	FALSE	FALSE	FALSE	1	FUZ	80199	ENSG00000010361
SCAI	FALSE	FALSE	FALSE	TRUE	FALSE	FALSE	FALSE	FALSE	FALSE	FALSE	FALSE	FALSE	FALSE	1	SCAI	286205	ENSG00000173611
MS2	FALSE	FALSE	FALSE	TRUE	FALSE	FALSE	FALSE	FALSE	FALSE	FALSE	FALSE	FALSE	FALSE	1	MS2	100271694
CD48	FALSE	FALSE	FALSE	TRUE	FALSE	FALSE	FALSE	FALSE	FALSE	FALSE	FALSE	FALSE	FALSE	1	CD48	962	ENSG00000117091
EPHA3	FALSE	FALSE	FALSE	TRUE	FALSE	FALSE	FALSE	FALSE	FALSE	FALSE	FALSE	FALSE	FALSE	1	EPHA3	2042	ENSG00000044524
JUN	FALSE	FALSE	FALSE	TRUE	FALSE	FALSE	FALSE	FALSE	FALSE	FALSE	FALSE	FALSE	FALSE	1	JUN	3725	ENSG00000177606
MBL2	FALSE	FALSE	FALSE	TRUE	FALSE	FALSE	FALSE	FALSE	FALSE	FALSE	FALSE	FALSE	FALSE	1	MBL2	4153	ENSG00000165471
MPO	FALSE	FALSE	FALSE	TRUE	FALSE	FALSE	FALSE	FALSE	FALSE	FALSE	FALSE	FALSE	FALSE	1	MPO	4353	ENSG00000005381
PRKAA1	FALSE	FALSE	FALSE	TRUE	FALSE	FALSE	FALSE	FALSE	FALSE	FALSE	FALSE	FALSE	FALSE	1	PRKAA1	5562	ENSG00000132356
PRKAB1	FALSE	FALSE	FALSE	TRUE	FALSE	FALSE	FALSE	FALSE	FALSE	FALSE	FALSE	FALSE	FALSE	1	PRKAB1	5564	ENSG00000111725
NECTIN1	FALSE	FALSE	FALSE	TRUE	FALSE	FALSE	FALSE	FALSE	FALSE	FALSE	FALSE	FALSE	FALSE	1	NECTIN1	5818	ENSG00000110400
APOL1	FALSE	FALSE	FALSE	TRUE	FALSE	FALSE	FALSE	FALSE	FALSE	FALSE	FALSE	FALSE	FALSE	1	APOL1	8542	ENSG00000100342
RNMT	FALSE	FALSE	FALSE	TRUE	FALSE	FALSE	FALSE	FALSE	FALSE	FALSE	FALSE	FALSE	FALSE	1	RNMT	8731	ENSG00000101654
HGS	FALSE	FALSE	FALSE	TRUE	FALSE	FALSE	FALSE	FALSE	FALSE	FALSE	FALSE	FALSE	FALSE	1	HGS	9146	ENSG00000185359
ISG15	FALSE	FALSE	FALSE	TRUE	FALSE	FALSE	FALSE	FALSE	FALSE	FALSE	FALSE	FALSE	FALSE	1	ISG15	9636	ENSG00000187608
CABIN1	FALSE	FALSE	FALSE	TRUE	FALSE	FALSE	FALSE	FALSE	FALSE	FALSE	FALSE	FALSE	FALSE	1	CABIN1	23523	ENSG00000099991
CD2AP	FALSE	FALSE	FALSE	TRUE	FALSE	FALSE	FALSE	FALSE	FALSE	FALSE	FALSE	FALSE	FALSE	1	CD2AP	23607	ENSG00000198087
CD274	FALSE	FALSE	FALSE	TRUE	FALSE	FALSE	FALSE	FALSE	FALSE	FALSE	FALSE	FALSE	FALSE	1	CD274	29126	ENSG00000120217
CDCA7L	FALSE	FALSE	FALSE	TRUE	FALSE	FALSE	FALSE	FALSE	FALSE	FALSE	FALSE	FALSE	FALSE	1	CDCA7L	55536	ENSG00000164649
OTOR	FALSE	FALSE	FALSE	TRUE	FALSE	FALSE	FALSE	FALSE	FALSE	FALSE	FALSE	FALSE	FALSE	1	OTOR	56914	ENSG00000125879
IFIH1	FALSE	FALSE	FALSE	TRUE	FALSE	FALSE	FALSE	FALSE	FALSE	FALSE	FALSE	FALSE	FALSE	1	IFIH1	64135	ENSG00000115267
SLTM	FALSE	FALSE	FALSE	TRUE	FALSE	FALSE	FALSE	FALSE	FALSE	FALSE	FALSE	FALSE	FALSE	1	SLTM	79811	ENSG00000137776
OMA1	FALSE	FALSE	FALSE	TRUE	FALSE	FALSE	FALSE	FALSE	FALSE	FALSE	FALSE	FALSE	FALSE	1	OMA1	115209	ENSG00000162600
ACR	FALSE	FALSE	FALSE	TRUE	FALSE	FALSE	FALSE	FALSE	FALSE	FALSE	FALSE	FALSE	FALSE	1	ACR	49	ENSG00000100312
ANGPT1	FALSE	FALSE	FALSE	TRUE	FALSE	FALSE	FALSE	FALSE	FALSE	FALSE	FALSE	FALSE	FALSE	1	ANGPT1	284	ENSG00000154188
AQP4	FALSE	FALSE	FALSE	TRUE	FALSE	FALSE	FALSE	FALSE	FALSE	FALSE	FALSE	FALSE	FALSE	1	AQP4	361	ENSG00000171885
CD38	FALSE	FALSE	FALSE	TRUE	FALSE	FALSE	FALSE	FALSE	FALSE	FALSE	FALSE	FALSE	FALSE	1	CD38	952	ENSG00000004468
CDKN3	FALSE	FALSE	FALSE	TRUE	FALSE	FALSE	FALSE	FALSE	FALSE	FALSE	FALSE	FALSE	FALSE	1	CDKN3	1033	ENSG00000100526
CRYGC	FALSE	FALSE	FALSE	TRUE	FALSE	FALSE	FALSE	FALSE	FALSE	FALSE	FALSE	FALSE	FALSE	1	CRYGC	1420	ENSG00000163254
CYP2D6	FALSE	FALSE	FALSE	TRUE	FALSE	FALSE	FALSE	FALSE	FALSE	FALSE	FALSE	FALSE	FALSE	1	CYP2D6	1565	ENSG00000100197
ATN1	FALSE	FALSE	FALSE	TRUE	FALSE	FALSE	FALSE	FALSE	FALSE	FALSE	FALSE	FALSE	FALSE	1	ATN1	1822	ENSG00000111676
FBL	FALSE	FALSE	FALSE	TRUE	FALSE	FALSE	FALSE	FALSE	FALSE	FALSE	FALSE	FALSE	FALSE	1	FBL	2091	ENSG00000105202
GLP1R	FALSE	FALSE	FALSE	TRUE	FALSE	FALSE	FALSE	FALSE	FALSE	FALSE	FALSE	FALSE	FALSE	1	GLP1R	2740	ENSG00000112164
MET	FALSE	FALSE	FALSE	TRUE	FALSE	FALSE	FALSE	FALSE	FALSE	FALSE	FALSE	FALSE	FALSE	1	MET	4233	ENSG00000105976
NR3C2	FALSE	FALSE	FALSE	TRUE	FALSE	FALSE	FALSE	FALSE	FALSE	FALSE	FALSE	FALSE	FALSE	1	NR3C2	4306	ENSG00000151623
MMP9	FALSE	FALSE	FALSE	TRUE	FALSE	FALSE	FALSE	FALSE	FALSE	FALSE	FALSE	FALSE	FALSE	1	MMP9	4318	ENSG00000100985
MUC5AC	FALSE	FALSE	FALSE	TRUE	FALSE	FALSE	FALSE	FALSE	FALSE	FALSE	FALSE	FALSE	FALSE	1	MUC5AC	4586	ENSG00000215182
MX1	FALSE	FALSE	FALSE	TRUE	FALSE	FALSE	FALSE	FALSE	FALSE	FALSE	FALSE	FALSE	FALSE	1	MX1	4599	ENSG00000157601
NEU1	FALSE	FALSE	FALSE	TRUE	FALSE	FALSE	FALSE	FALSE	FALSE	FALSE	FALSE	FALSE	FALSE	1	NEU1	4758	ENSG00000204386
OXT	FALSE	FALSE	FALSE	TRUE	FALSE	FALSE	FALSE	FALSE	FALSE	FALSE	FALSE	FALSE	FALSE	1	OXT	5020	ENSG00000101405
MOK	FALSE	FALSE	FALSE	TRUE	FALSE	FALSE	FALSE	FALSE	FALSE	FALSE	FALSE	FALSE	FALSE	1	MOK	5891	ENSG00000080823
NAPSA	FALSE	FALSE	FALSE	TRUE	FALSE	FALSE	FALSE	FALSE	FALSE	FALSE	FALSE	FALSE	FALSE	1	NAPSA	9476	ENSG00000131400
SH2D3A	FALSE	FALSE	FALSE	TRUE	FALSE	FALSE	FALSE	FALSE	FALSE	FALSE	FALSE	FALSE	FALSE	1	SH2D3A	10045	ENSG00000125731
IFITM3	FALSE	FALSE	FALSE	TRUE	FALSE	FALSE	FALSE	FALSE	FALSE	FALSE	FALSE	FALSE	FALSE	1	IFITM3	10410	ENSG00000142089
PITRM1	FALSE	FALSE	FALSE	TRUE	FALSE	FALSE	FALSE	FALSE	FALSE	FALSE	FALSE	FALSE	FALSE	1	PITRM1	10531	ENSG00000107959
COPE	FALSE	FALSE	FALSE	TRUE	FALSE	FALSE	FALSE	FALSE	FALSE	FALSE	FALSE	FALSE	FALSE	1	COPE	11316	ENSG00000105669
DDX58	FALSE	FALSE	FALSE	TRUE	FALSE	FALSE	FALSE	FALSE	FALSE	FALSE	FALSE	FALSE	FALSE	1	DDX58	23586	ENSG00000107201
PLA2G15	FALSE	FALSE	FALSE	TRUE	FALSE	FALSE	FALSE	FALSE	FALSE	FALSE	FALSE	FALSE	FALSE	1	PLA2G15	23659	ENSG00000103066
NAAA	FALSE	FALSE	FALSE	TRUE	FALSE	FALSE	FALSE	FALSE	FALSE	FALSE	FALSE	FALSE	FALSE	1	NAAA	27163	ENSG00000138744
BBS9	FALSE	FALSE	FALSE	TRUE	FALSE	FALSE	FALSE	FALSE	FALSE	FALSE	FALSE	FALSE	FALSE	1	BBS9	27241	ENSG00000122507
FAM3B	FALSE	FALSE	FALSE	TRUE	FALSE	FALSE	FALSE	FALSE	FALSE	FALSE	FALSE	FALSE	FALSE	1	FAM3B	54097	ENSG00000183844
ACSS2	FALSE	FALSE	FALSE	TRUE	FALSE	FALSE	FALSE	FALSE	FALSE	FALSE	FALSE	FALSE	FALSE	1	ACSS2	55902	ENSG00000131069
ACCS	FALSE	FALSE	FALSE	TRUE	FALSE	FALSE	FALSE	FALSE	FALSE	FALSE	FALSE	FALSE	FALSE	1	ACCS	84680	ENSG00000110455
CRYGEP	FALSE	FALSE	FALSE	TRUE	FALSE	FALSE	FALSE	FALSE	FALSE	FALSE	FALSE	FALSE	FALSE	1	CRYGEP	200575	ENSG00000229150
KLK3	FALSE	FALSE	FALSE	TRUE	FALSE	FALSE	FALSE	FALSE	FALSE	FALSE	FALSE	FALSE	FALSE	1	KLK3	354	ENSG00000142515
FAS	FALSE	FALSE	FALSE	TRUE	FALSE	FALSE	FALSE	FALSE	FALSE	FALSE	FALSE	FALSE	FALSE	1	FAS	355	ENSG00000026103
CECR	FALSE	FALSE	FALSE	TRUE	FALSE	FALSE	FALSE	FALSE	FALSE	FALSE	FALSE	FALSE	FALSE	1	CECR	1055
CPOX	FALSE	FALSE	FALSE	TRUE	FALSE	FALSE	FALSE	FALSE	FALSE	FALSE	FALSE	FALSE	FALSE	1	CPOX	1371	ENSG00000080819
SLC25A10	FALSE	FALSE	FALSE	TRUE	FALSE	FALSE	FALSE	FALSE	FALSE	FALSE	FALSE	FALSE	FALSE	1	SLC25A10	1468	ENSG00000183048
DAPK3	FALSE	FALSE	FALSE	TRUE	FALSE	FALSE	FALSE	FALSE	FALSE	FALSE	FALSE	FALSE	FALSE	1	DAPK3	1613	ENSG00000167657
DHODH	FALSE	FALSE	FALSE	TRUE	FALSE	FALSE	FALSE	FALSE	FALSE	FALSE	FALSE	FALSE	FALSE	1	DHODH	1723	ENSG00000102967
DIO3	FALSE	FALSE	FALSE	TRUE	FALSE	FALSE	FALSE	FALSE	FALSE	FALSE	FALSE	FALSE	FALSE	1	DIO3	1735	ENSG00000197406
FUT3	FALSE	FALSE	FALSE	TRUE	FALSE	FALSE	FALSE	FALSE	FALSE	FALSE	FALSE	FALSE	FALSE	1	FUT3	2525	ENSG00000171124
GCG	FALSE	FALSE	FALSE	TRUE	FALSE	FALSE	FALSE	FALSE	FALSE	FALSE	FALSE	FALSE	FALSE	1	GCG	2641	ENSG00000115263
NR3C1	FALSE	FALSE	FALSE	TRUE	FALSE	FALSE	FALSE	FALSE	FALSE	FALSE	FALSE	FALSE	FALSE	1	NR3C1	2908	ENSG00000113580
CFI	FALSE	FALSE	FALSE	TRUE	FALSE	FALSE	FALSE	FALSE	FALSE	FALSE	FALSE	FALSE	FALSE	1	CFI	3426	ENSG00000205403
ISG20	FALSE	FALSE	FALSE	TRUE	FALSE	FALSE	FALSE	FALSE	FALSE	FALSE	FALSE	FALSE	FALSE	1	ISG20	3669	ENSG00000172183
ITGAM	FALSE	FALSE	FALSE	TRUE	FALSE	FALSE	FALSE	FALSE	FALSE	FALSE	FALSE	FALSE	FALSE	1	ITGAM	3684	ENSG00000169896
IVD	FALSE	FALSE	FALSE	TRUE	FALSE	FALSE	FALSE	FALSE	FALSE	FALSE	FALSE	FALSE	FALSE	1	IVD	3712	ENSG00000128928
KLRC1	FALSE	FALSE	FALSE	TRUE	FALSE	FALSE	FALSE	FALSE	FALSE	FALSE	FALSE	FALSE	FALSE	1	KLRC1	3821	ENSG00000134545
LRP2	FALSE	FALSE	FALSE	TRUE	FALSE	FALSE	FALSE	FALSE	FALSE	FALSE	FALSE	FALSE	FALSE	1	LRP2	4036	ENSG00000081479
MMP8	FALSE	FALSE	FALSE	TRUE	FALSE	FALSE	FALSE	FALSE	FALSE	FALSE	FALSE	FALSE	FALSE	1	MMP8	4317	ENSG00000118113
NOS2	FALSE	FALSE	FALSE	TRUE	FALSE	FALSE	FALSE	FALSE	FALSE	FALSE	FALSE	FALSE	FALSE	1	NOS2	4843	ENSG00000007171
PTPRC	FALSE	FALSE	FALSE	TRUE	FALSE	FALSE	FALSE	FALSE	FALSE	FALSE	FALSE	FALSE	FALSE	1	PTPRC	5788	ENSG00000081237
UMOD	FALSE	FALSE	FALSE	TRUE	FALSE	FALSE	FALSE	FALSE	FALSE	FALSE	FALSE	FALSE	FALSE	1	UMOD	7369	ENSG00000169344
AD5	FALSE	FALSE	FALSE	TRUE	FALSE	FALSE	FALSE	FALSE	FALSE	FALSE	FALSE	FALSE	FALSE	1	AD5	8081
SKAP2	FALSE	FALSE	FALSE	TRUE	FALSE	FALSE	FALSE	FALSE	FALSE	FALSE	FALSE	FALSE	FALSE	1	SKAP2	8935	ENSG00000005020
PPIG	FALSE	FALSE	FALSE	TRUE	FALSE	FALSE	FALSE	FALSE	FALSE	FALSE	FALSE	FALSE	FALSE	1	PPIG	9360	ENSG00000138398
RAPGEF5	FALSE	FALSE	FALSE	TRUE	FALSE	FALSE	FALSE	FALSE	FALSE	FALSE	FALSE	FALSE	FALSE	1	RAPGEF5	9771	ENSG00000136237
CTPP	FALSE	FALSE	FALSE	TRUE	FALSE	FALSE	FALSE	FALSE	FALSE	FALSE	FALSE	FALSE	FALSE	1	CTPP	10306
CPQ	FALSE	FALSE	FALSE	TRUE	FALSE	FALSE	FALSE	FALSE	FALSE	FALSE	FALSE	FALSE	FALSE	1	CPQ	10404	ENSG00000104324
SLC27A5	FALSE	FALSE	FALSE	TRUE	FALSE	FALSE	FALSE	FALSE	FALSE	FALSE	FALSE	FALSE	FALSE	1	SLC27A5	10998	ENSG00000083807
SPACA9	FALSE	FALSE	FALSE	TRUE	FALSE	FALSE	FALSE	FALSE	FALSE	FALSE	FALSE	FALSE	FALSE	1	SPACA9	11092	ENSG00000165698
MCF2L	FALSE	FALSE	FALSE	TRUE	FALSE	FALSE	FALSE	FALSE	FALSE	FALSE	FALSE	FALSE	FALSE	1	MCF2L	23263	ENSG00000126217
SETD2	FALSE	FALSE	FALSE	TRUE	FALSE	FALSE	FALSE	FALSE	FALSE	FALSE	FALSE	FALSE	FALSE	1	SETD2	29072	ENSG00000181555
FEV	FALSE	FALSE	FALSE	TRUE	FALSE	FALSE	FALSE	FALSE	FALSE	FALSE	FALSE	FALSE	FALSE	1	FEV	54738	ENSG00000163497
PARP9	FALSE	FALSE	FALSE	TRUE	FALSE	FALSE	FALSE	FALSE	FALSE	FALSE	FALSE	FALSE	FALSE	1	PARP9	83666	ENSG00000138496
ZGPAT	FALSE	FALSE	FALSE	TRUE	FALSE	FALSE	FALSE	FALSE	FALSE	FALSE	FALSE	FALSE	FALSE	1	ZGPAT	84619	ENSG00000197114
GGTLC1	FALSE	FALSE	FALSE	TRUE	FALSE	FALSE	FALSE	FALSE	FALSE	FALSE	FALSE	FALSE	FALSE	1	GGTLC1	92086	ENSG00000149435
COPD	FALSE	FALSE	FALSE	TRUE	FALSE	FALSE	FALSE	FALSE	FALSE	FALSE	FALSE	FALSE	FALSE	1	COPD	260431
LOC102724197	FALSE	FALSE	FALSE	TRUE	FALSE	FALSE	FALSE	FALSE	FALSE	FALSE	FALSE	FALSE	FALSE	1	LOC102724197	102724197
ABL2	FALSE	FALSE	FALSE	TRUE	FALSE	FALSE	FALSE	FALSE	FALSE	FALSE	FALSE	FALSE	FALSE	1	ABL2	27	ENSG00000143322
AHR	FALSE	FALSE	FALSE	TRUE	FALSE	FALSE	FALSE	FALSE	FALSE	FALSE	FALSE	FALSE	FALSE	1	AHR	196	ENSG00000106546
AMBP	FALSE	FALSE	FALSE	TRUE	FALSE	FALSE	FALSE	FALSE	FALSE	FALSE	FALSE	FALSE	FALSE	1	AMBP	259	ENSG00000106927
APEX1	FALSE	FALSE	FALSE	TRUE	FALSE	FALSE	FALSE	FALSE	FALSE	FALSE	FALSE	FALSE	FALSE	1	APEX1	328	ENSG00000100823
ARSL	FALSE	FALSE	FALSE	TRUE	FALSE	FALSE	FALSE	FALSE	FALSE	FALSE	FALSE	FALSE	FALSE	1	ARSL	415	ENSG00000157399
ASIP	FALSE	FALSE	FALSE	TRUE	FALSE	FALSE	FALSE	FALSE	FALSE	FALSE	FALSE	FALSE	FALSE	1	ASIP	434	ENSG00000101440
AVP	FALSE	FALSE	FALSE	TRUE	FALSE	FALSE	FALSE	FALSE	FALSE	FALSE	FALSE	FALSE	FALSE	1	AVP	551	ENSG00000101200
OPN1SW	FALSE	FALSE	FALSE	TRUE	FALSE	FALSE	FALSE	FALSE	FALSE	FALSE	FALSE	FALSE	FALSE	1	OPN1SW	611	ENSG00000128617
BCS1L	FALSE	FALSE	FALSE	TRUE	FALSE	FALSE	FALSE	FALSE	FALSE	FALSE	FALSE	FALSE	FALSE	1	BCS1L	617	ENSG00000074582
BRCA1	FALSE	FALSE	FALSE	TRUE	FALSE	FALSE	FALSE	FALSE	FALSE	FALSE	FALSE	FALSE	FALSE	1	BRCA1	672	ENSG00000012048
CAD	FALSE	FALSE	FALSE	TRUE	FALSE	FALSE	FALSE	FALSE	FALSE	FALSE	FALSE	FALSE	FALSE	1	CAD	790	ENSG00000084774
CALR	FALSE	FALSE	FALSE	TRUE	FALSE	FALSE	FALSE	FALSE	FALSE	FALSE	FALSE	FALSE	FALSE	1	CALR	811	ENSG00000179218
CFTR	FALSE	FALSE	FALSE	TRUE	FALSE	FALSE	FALSE	FALSE	FALSE	FALSE	FALSE	FALSE	FALSE	1	CFTR	1080	ENSG00000001626
CHAT	FALSE	FALSE	FALSE	TRUE	FALSE	FALSE	FALSE	FALSE	FALSE	FALSE	FALSE	FALSE	FALSE	1	CHAT	1103	ENSG00000070748
CRYGD	FALSE	FALSE	FALSE	TRUE	FALSE	FALSE	FALSE	FALSE	FALSE	FALSE	FALSE	FALSE	FALSE	1	CRYGD	1421	ENSG00000118231
DNAH8	FALSE	FALSE	FALSE	TRUE	FALSE	FALSE	FALSE	FALSE	FALSE	FALSE	FALSE	FALSE	FALSE	1	DNAH8	1769	ENSG00000124721
FLOT2	FALSE	FALSE	FALSE	TRUE	FALSE	FALSE	FALSE	FALSE	FALSE	FALSE	FALSE	FALSE	FALSE	1	FLOT2	2319	ENSG00000132589
FLT1	FALSE	FALSE	FALSE	TRUE	FALSE	FALSE	FALSE	FALSE	FALSE	FALSE	FALSE	FALSE	FALSE	1	FLT1	2321	ENSG00000102755
GAST	FALSE	FALSE	FALSE	TRUE	FALSE	FALSE	FALSE	FALSE	FALSE	FALSE	FALSE	FALSE	FALSE	1	GAST	2520	ENSG00000184502
GAD2	FALSE	FALSE	FALSE	TRUE	FALSE	FALSE	FALSE	FALSE	FALSE	FALSE	FALSE	FALSE	FALSE	1	GAD2	2572	ENSG00000136750
OPN1MW	FALSE	FALSE	FALSE	TRUE	FALSE	FALSE	FALSE	FALSE	FALSE	FALSE	FALSE	FALSE	FALSE	1	OPN1MW	2652	ENSG00000268221
GFAP	FALSE	FALSE	FALSE	TRUE	FALSE	FALSE	FALSE	FALSE	FALSE	FALSE	FALSE	FALSE	FALSE	1	GFAP	2670	ENSG00000131095
GH1	FALSE	FALSE	FALSE	TRUE	FALSE	FALSE	FALSE	FALSE	FALSE	FALSE	FALSE	FALSE	FALSE	1	GH1	2688	ENSG00000259384
GZMB	FALSE	FALSE	FALSE	TRUE	FALSE	FALSE	FALSE	FALSE	FALSE	FALSE	FALSE	FALSE	FALSE	1	GZMB	3002	ENSG00000100453
HOXB5	FALSE	FALSE	FALSE	TRUE	FALSE	FALSE	FALSE	FALSE	FALSE	FALSE	FALSE	FALSE	FALSE	1	HOXB5	3215	ENSG00000120075
ITGAX	FALSE	FALSE	FALSE	TRUE	FALSE	FALSE	FALSE	FALSE	FALSE	FALSE	FALSE	FALSE	FALSE	1	ITGAX	3687	ENSG00000140678
KRT12	FALSE	FALSE	FALSE	TRUE	FALSE	FALSE	FALSE	FALSE	FALSE	FALSE	FALSE	FALSE	FALSE	1	KRT12	3859	ENSG00000187242
LPO	FALSE	FALSE	FALSE	TRUE	FALSE	FALSE	FALSE	FALSE	FALSE	FALSE	FALSE	FALSE	FALSE	1	LPO	4025	ENSG00000167419
MRC1	FALSE	FALSE	FALSE	TRUE	FALSE	FALSE	FALSE	FALSE	FALSE	FALSE	FALSE	FALSE	FALSE	1	MRC1	4360	ENSG00000260314
OAS1	FALSE	FALSE	FALSE	TRUE	FALSE	FALSE	FALSE	FALSE	FALSE	FALSE	FALSE	FALSE	FALSE	1	OAS1	4938	ENSG00000089127
PAEP	FALSE	FALSE	FALSE	TRUE	FALSE	FALSE	FALSE	FALSE	FALSE	FALSE	FALSE	FALSE	FALSE	1	PAEP	5047	ENSG00000122133
PCOS1	FALSE	FALSE	FALSE	TRUE	FALSE	FALSE	FALSE	FALSE	FALSE	FALSE	FALSE	FALSE	FALSE	1	PCOS1	5120
PKM	FALSE	FALSE	FALSE	TRUE	FALSE	FALSE	FALSE	FALSE	FALSE	FALSE	FALSE	FALSE	FALSE	1	PKM	5315	ENSG00000067225
PON1	FALSE	FALSE	FALSE	TRUE	FALSE	FALSE	FALSE	FALSE	FALSE	FALSE	FALSE	FALSE	FALSE	1	PON1	5444	ENSG00000005421
PRH1	FALSE	FALSE	FALSE	TRUE	FALSE	FALSE	FALSE	FALSE	FALSE	FALSE	FALSE	FALSE	FALSE	1	PRH1	5554	ENSG00000231887
PRH2	FALSE	FALSE	FALSE	TRUE	FALSE	FALSE	FALSE	FALSE	FALSE	FALSE	FALSE	FALSE	FALSE	1	PRH2	5555	ENSG00000134551
PLAAT4	FALSE	FALSE	FALSE	TRUE	FALSE	FALSE	FALSE	FALSE	FALSE	FALSE	FALSE	FALSE	FALSE	1	PLAAT4	5920	ENSG00000133321
BRD2	FALSE	FALSE	FALSE	TRUE	FALSE	FALSE	FALSE	FALSE	FALSE	FALSE	FALSE	FALSE	FALSE	1	BRD2	6046	ENSG00000204256
RPS6KA1	FALSE	FALSE	FALSE	TRUE	FALSE	FALSE	FALSE	FALSE	FALSE	FALSE	FALSE	FALSE	FALSE	1	RPS6KA1	6195	ENSG00000117676
RTN2	FALSE	FALSE	FALSE	TRUE	FALSE	FALSE	FALSE	FALSE	FALSE	FALSE	FALSE	FALSE	FALSE	1	RTN2	6253	ENSG00000125744
SECTM1	FALSE	FALSE	FALSE	TRUE	FALSE	FALSE	FALSE	FALSE	FALSE	FALSE	FALSE	FALSE	FALSE	1	SECTM1	6398	ENSG00000141574
SLC3A2	FALSE	FALSE	FALSE	TRUE	FALSE	FALSE	FALSE	FALSE	FALSE	FALSE	FALSE	FALSE	FALSE	1	SLC3A2	6520	ENSG00000168003
SMARCB1	FALSE	FALSE	FALSE	TRUE	FALSE	FALSE	FALSE	FALSE	FALSE	FALSE	FALSE	FALSE	FALSE	1	SMARCB1	6598	ENSG00000099956
SRY	FALSE	FALSE	FALSE	TRUE	FALSE	FALSE	FALSE	FALSE	FALSE	FALSE	FALSE	FALSE	FALSE	1	SRY	6736	ENSG00000184895
TBXT	FALSE	FALSE	FALSE	TRUE	FALSE	FALSE	FALSE	FALSE	FALSE	FALSE	FALSE	FALSE	FALSE	1	TBXT	6862	ENSG00000164458
TWIST1	FALSE	FALSE	FALSE	TRUE	FALSE	FALSE	FALSE	FALSE	FALSE	FALSE	FALSE	FALSE	FALSE	1	TWIST1	7291	ENSG00000122691
USF2	FALSE	FALSE	FALSE	TRUE	FALSE	FALSE	FALSE	FALSE	FALSE	FALSE	FALSE	FALSE	FALSE	1	USF2	7392	ENSG00000105698
VDR	FALSE	FALSE	FALSE	TRUE	FALSE	FALSE	FALSE	FALSE	FALSE	FALSE	FALSE	FALSE	FALSE	1	VDR	7421	ENSG00000111424
BCAR3	FALSE	FALSE	FALSE	TRUE	FALSE	FALSE	FALSE	FALSE	FALSE	FALSE	FALSE	FALSE	FALSE	1	BCAR3	8412	ENSG00000137936
NR1I2	FALSE	FALSE	FALSE	TRUE	FALSE	FALSE	FALSE	FALSE	FALSE	FALSE	FALSE	FALSE	FALSE	1	NR1I2	8856	ENSG00000144852
ABCB6	FALSE	FALSE	FALSE	TRUE	FALSE	FALSE	FALSE	FALSE	FALSE	FALSE	FALSE	FALSE	FALSE	1	ABCB6	10058	ENSG00000115657
SPAG5	FALSE	FALSE	FALSE	TRUE	FALSE	FALSE	FALSE	FALSE	FALSE	FALSE	FALSE	FALSE	FALSE	1	SPAG5	10615	ENSG00000076382
FASTK	FALSE	FALSE	FALSE	TRUE	FALSE	FALSE	FALSE	FALSE	FALSE	FALSE	FALSE	FALSE	FALSE	1	FASTK	10922	ENSG00000164896
PRAME	FALSE	FALSE	FALSE	TRUE	FALSE	FALSE	FALSE	FALSE	FALSE	FALSE	FALSE	FALSE	FALSE	1	PRAME	23532	ENSG00000185686
ARIH1	FALSE	FALSE	FALSE	TRUE	FALSE	FALSE	FALSE	FALSE	FALSE	FALSE	FALSE	FALSE	FALSE	1	ARIH1	25820	ENSG00000166233
IGKV7-3	FALSE	FALSE	FALSE	TRUE	FALSE	FALSE	FALSE	FALSE	FALSE	FALSE	FALSE	FALSE	FALSE	1	IGKV7-3	28905
CD209	FALSE	FALSE	FALSE	TRUE	FALSE	FALSE	FALSE	FALSE	FALSE	FALSE	FALSE	FALSE	FALSE	1	CD209	30835	ENSG00000090659
SAGE1	FALSE	FALSE	FALSE	TRUE	FALSE	FALSE	FALSE	FALSE	FALSE	FALSE	FALSE	FALSE	FALSE	1	SAGE1	55511	ENSG00000181433
CCDC88A	FALSE	FALSE	FALSE	TRUE	FALSE	FALSE	FALSE	FALSE	FALSE	FALSE	FALSE	FALSE	FALSE	1	CCDC88A	55704	ENSG00000115355
NKRF	FALSE	FALSE	FALSE	TRUE	FALSE	FALSE	FALSE	FALSE	FALSE	FALSE	FALSE	FALSE	FALSE	1	NKRF	55922	ENSG00000186416
TMPRSS4	FALSE	FALSE	FALSE	TRUE	FALSE	FALSE	FALSE	FALSE	FALSE	FALSE	FALSE	FALSE	FALSE	1	TMPRSS4	56649	ENSG00000137648
PAGR1	FALSE	FALSE	FALSE	TRUE	FALSE	FALSE	FALSE	FALSE	FALSE	FALSE	FALSE	FALSE	FALSE	1	PAGR1	79447	ENSG00000280789
UBXN11	FALSE	FALSE	FALSE	TRUE	FALSE	FALSE	FALSE	FALSE	FALSE	FALSE	FALSE	FALSE	FALSE	1	UBXN11	91544	ENSG00000158062
DNER	FALSE	FALSE	FALSE	TRUE	FALSE	FALSE	FALSE	FALSE	FALSE	FALSE	FALSE	FALSE	FALSE	1	DNER	92737	ENSG00000187957
CARD16	FALSE	FALSE	FALSE	TRUE	FALSE	FALSE	FALSE	FALSE	FALSE	FALSE	FALSE	FALSE	FALSE	1	CARD16	114769	ENSG00000204397
SYNPR	FALSE	FALSE	FALSE	TRUE	FALSE	FALSE	FALSE	FALSE	FALSE	FALSE	FALSE	FALSE	FALSE	1	SYNPR	132204	ENSG00000163630
PIKFYVE	FALSE	FALSE	FALSE	TRUE	FALSE	FALSE	FALSE	FALSE	FALSE	FALSE	FALSE	FALSE	FALSE	1	PIKFYVE	200576	ENSG00000115020
PCSK9	FALSE	FALSE	FALSE	TRUE	FALSE	FALSE	FALSE	FALSE	FALSE	FALSE	FALSE	FALSE	FALSE	1	PCSK9	255738	ENSG00000169174
SLC26A5	FALSE	FALSE	FALSE	TRUE	FALSE	FALSE	FALSE	FALSE	FALSE	FALSE	FALSE	FALSE	FALSE	1	SLC26A5	375611	ENSG00000170615
SMIM10L2A	FALSE	FALSE	FALSE	TRUE	FALSE	FALSE	FALSE	FALSE	FALSE	FALSE	FALSE	FALSE	FALSE	1	SMIM10L2A	399668	ENSG00000178947
NPS	FALSE	FALSE	FALSE	TRUE	FALSE	FALSE	FALSE	FALSE	FALSE	FALSE	FALSE	FALSE	FALSE	1	NPS	594857	ENSG00000214285
SPANXB1	FALSE	FALSE	FALSE	TRUE	FALSE	FALSE	FALSE	FALSE	FALSE	FALSE	FALSE	FALSE	FALSE	1	SPANXB1	728695	ENSG00000227234
ERICD	FALSE	FALSE	FALSE	TRUE	FALSE	FALSE	FALSE	FALSE	FALSE	FALSE	FALSE	FALSE	FALSE	1	ERICD	104355217
ADRA1A	FALSE	FALSE	FALSE	TRUE	FALSE	FALSE	FALSE	FALSE	FALSE	FALSE	FALSE	FALSE	FALSE	1	ADRA1A	148	ENSG00000120907
AKR1B1	FALSE	FALSE	FALSE	TRUE	FALSE	FALSE	FALSE	FALSE	FALSE	FALSE	FALSE	FALSE	FALSE	1	AKR1B1	231	ENSG00000085662
ANXA13	FALSE	FALSE	FALSE	TRUE	FALSE	FALSE	FALSE	FALSE	FALSE	FALSE	FALSE	FALSE	FALSE	1	ANXA13	312	ENSG00000104537
APC	FALSE	FALSE	FALSE	TRUE	FALSE	FALSE	FALSE	FALSE	FALSE	FALSE	FALSE	FALSE	FALSE	1	APC	324	ENSG00000134982
ATR	FALSE	FALSE	FALSE	TRUE	FALSE	FALSE	FALSE	FALSE	FALSE	FALSE	FALSE	FALSE	FALSE	1	ATR	545	ENSG00000175054
BCHE	FALSE	FALSE	FALSE	TRUE	FALSE	FALSE	FALSE	FALSE	FALSE	FALSE	FALSE	FALSE	FALSE	1	BCHE	590	ENSG00000114200
BRAF	FALSE	FALSE	FALSE	TRUE	FALSE	FALSE	FALSE	FALSE	FALSE	FALSE	FALSE	FALSE	FALSE	1	BRAF	673	ENSG00000157764
BRS3	FALSE	FALSE	FALSE	TRUE	FALSE	FALSE	FALSE	FALSE	FALSE	FALSE	FALSE	FALSE	FALSE	1	BRS3	680	ENSG00000102239
TSPO	FALSE	FALSE	FALSE	TRUE	FALSE	FALSE	FALSE	FALSE	FALSE	FALSE	FALSE	FALSE	FALSE	1	TSPO	706	ENSG00000100300
CA2	FALSE	FALSE	FALSE	TRUE	FALSE	FALSE	FALSE	FALSE	FALSE	FALSE	FALSE	FALSE	FALSE	1	CA2	760	ENSG00000104267
CAMP	FALSE	FALSE	FALSE	TRUE	FALSE	FALSE	FALSE	FALSE	FALSE	FALSE	FALSE	FALSE	FALSE	1	CAMP	820	ENSG00000164047
CD74	FALSE	FALSE	FALSE	TRUE	FALSE	FALSE	FALSE	FALSE	FALSE	FALSE	FALSE	FALSE	FALSE	1	CD74	972	ENSG00000019582
CEACAM5	FALSE	FALSE	FALSE	TRUE	FALSE	FALSE	FALSE	FALSE	FALSE	FALSE	FALSE	FALSE	FALSE	1	CEACAM5	1048	ENSG00000105388
CTSC	FALSE	FALSE	FALSE	TRUE	FALSE	FALSE	FALSE	FALSE	FALSE	FALSE	FALSE	FALSE	FALSE	1	CTSC	1075	ENSG00000109861
CPE	FALSE	FALSE	FALSE	TRUE	FALSE	FALSE	FALSE	FALSE	FALSE	FALSE	FALSE	FALSE	FALSE	1	CPE	1363	ENSG00000109472
CST3	FALSE	FALSE	FALSE	TRUE	FALSE	FALSE	FALSE	FALSE	FALSE	FALSE	FALSE	FALSE	FALSE	1	CST3	1471	ENSG00000101439
CTLA4	FALSE	FALSE	FALSE	TRUE	FALSE	FALSE	FALSE	FALSE	FALSE	FALSE	FALSE	FALSE	FALSE	1	CTLA4	1493	ENSG00000163599
DDIT3	FALSE	FALSE	FALSE	TRUE	FALSE	FALSE	FALSE	FALSE	FALSE	FALSE	FALSE	FALSE	FALSE	1	DDIT3	1649	ENSG00000175197
DNASE1	FALSE	FALSE	FALSE	TRUE	FALSE	FALSE	FALSE	FALSE	FALSE	FALSE	FALSE	FALSE	FALSE	1	DNASE1	1773	ENSG00000213918
EDNRA	FALSE	FALSE	FALSE	TRUE	FALSE	FALSE	FALSE	FALSE	FALSE	FALSE	FALSE	FALSE	FALSE	1	EDNRA	1909	ENSG00000151617
ERG	FALSE	FALSE	FALSE	TRUE	FALSE	FALSE	FALSE	FALSE	FALSE	FALSE	FALSE	FALSE	FALSE	1	ERG	2078	ENSG00000157554
FOLH1	FALSE	FALSE	FALSE	TRUE	FALSE	FALSE	FALSE	FALSE	FALSE	FALSE	FALSE	FALSE	FALSE	1	FOLH1	2346	ENSG00000086205
FUT1	FALSE	FALSE	FALSE	TRUE	FALSE	FALSE	FALSE	FALSE	FALSE	FALSE	FALSE	FALSE	FALSE	1	FUT1	2523	ENSG00000174951
GALNS	FALSE	FALSE	FALSE	TRUE	FALSE	FALSE	FALSE	FALSE	FALSE	FALSE	FALSE	FALSE	FALSE	1	GALNS	2588	ENSG00000141012
GC	FALSE	FALSE	FALSE	TRUE	FALSE	FALSE	FALSE	FALSE	FALSE	FALSE	FALSE	FALSE	FALSE	1	GC	2638	ENSG00000145321
GOLGB1	FALSE	FALSE	FALSE	TRUE	FALSE	FALSE	FALSE	FALSE	FALSE	FALSE	FALSE	FALSE	FALSE	1	GOLGB1	2804	ENSG00000173230
GPR42	FALSE	FALSE	FALSE	TRUE	FALSE	FALSE	FALSE	FALSE	FALSE	FALSE	FALSE	FALSE	FALSE	1	GPR42	2866	ENSG00000126251
HPN	FALSE	FALSE	FALSE	TRUE	FALSE	FALSE	FALSE	FALSE	FALSE	FALSE	FALSE	FALSE	FALSE	1	HPN	3249	ENSG00000105707
IFIT1	FALSE	FALSE	FALSE	TRUE	FALSE	FALSE	FALSE	FALSE	FALSE	FALSE	FALSE	FALSE	FALSE	1	IFIT1	3434	ENSG00000185745
IGF1R	FALSE	FALSE	FALSE	TRUE	FALSE	FALSE	FALSE	FALSE	FALSE	FALSE	FALSE	FALSE	FALSE	1	IGF1R	3480	ENSG00000140443
IRF7	FALSE	FALSE	FALSE	TRUE	FALSE	FALSE	FALSE	FALSE	FALSE	FALSE	FALSE	FALSE	FALSE	1	IRF7	3665	ENSG00000185507
KRT10	FALSE	FALSE	FALSE	TRUE	FALSE	FALSE	FALSE	FALSE	FALSE	FALSE	FALSE	FALSE	FALSE	1	KRT10	3858	ENSG00000186395
KRT18	FALSE	FALSE	FALSE	TRUE	FALSE	FALSE	FALSE	FALSE	FALSE	FALSE	FALSE	FALSE	FALSE	1	KRT18	3875	ENSG00000111057
LY6E	FALSE	FALSE	FALSE	TRUE	FALSE	FALSE	FALSE	FALSE	FALSE	FALSE	FALSE	FALSE	FALSE	1	LY6E	4061	ENSG00000160932
MAX	FALSE	FALSE	FALSE	TRUE	FALSE	FALSE	FALSE	FALSE	FALSE	FALSE	FALSE	FALSE	FALSE	1	MAX	4149	ENSG00000125952
MNT	FALSE	FALSE	FALSE	TRUE	FALSE	FALSE	FALSE	FALSE	FALSE	FALSE	FALSE	FALSE	FALSE	1	MNT	4335	ENSG00000070444
MOG	FALSE	FALSE	FALSE	TRUE	FALSE	FALSE	FALSE	FALSE	FALSE	FALSE	FALSE	FALSE	FALSE	1	MOG	4340	ENSG00000204655
NEFL	FALSE	FALSE	FALSE	TRUE	FALSE	FALSE	FALSE	FALSE	FALSE	FALSE	FALSE	FALSE	FALSE	1	NEFL	4747	ENSG00000277586
OAS2	FALSE	FALSE	FALSE	TRUE	FALSE	FALSE	FALSE	FALSE	FALSE	FALSE	FALSE	FALSE	FALSE	1	OAS2	4939	ENSG00000111335
OPRD1	FALSE	FALSE	FALSE	TRUE	FALSE	FALSE	FALSE	FALSE	FALSE	FALSE	FALSE	FALSE	FALSE	1	OPRD1	4985	ENSG00000116329
PDE4A	FALSE	FALSE	FALSE	TRUE	FALSE	FALSE	FALSE	FALSE	FALSE	FALSE	FALSE	FALSE	FALSE	1	PDE4A	5141	ENSG00000065989
SLC25A3	FALSE	FALSE	FALSE	TRUE	FALSE	FALSE	FALSE	FALSE	FALSE	FALSE	FALSE	FALSE	FALSE	1	SLC25A3	5250	ENSG00000075415
PIP	FALSE	FALSE	FALSE	TRUE	FALSE	FALSE	FALSE	FALSE	FALSE	FALSE	FALSE	FALSE	FALSE	1	PIP	5304	ENSG00000159763
POMC	FALSE	FALSE	FALSE	TRUE	FALSE	FALSE	FALSE	FALSE	FALSE	FALSE	FALSE	FALSE	FALSE	1	POMC	5443	ENSG00000115138
PPIA	FALSE	FALSE	FALSE	TRUE	FALSE	FALSE	FALSE	FALSE	FALSE	FALSE	FALSE	FALSE	FALSE	1	PPIA	5478	ENSG00000196262
RPS6KB1	FALSE	FALSE	FALSE	TRUE	FALSE	FALSE	FALSE	FALSE	FALSE	FALSE	FALSE	FALSE	FALSE	1	RPS6KB1	6198	ENSG00000108443
SLC6A1	FALSE	FALSE	FALSE	TRUE	FALSE	FALSE	FALSE	FALSE	FALSE	FALSE	FALSE	FALSE	FALSE	1	SLC6A1	6529	ENSG00000157103
TRIM21	FALSE	FALSE	FALSE	TRUE	FALSE	FALSE	FALSE	FALSE	FALSE	FALSE	FALSE	FALSE	FALSE	1	TRIM21	6737	ENSG00000132109
SSTR4	FALSE	FALSE	FALSE	TRUE	FALSE	FALSE	FALSE	FALSE	FALSE	FALSE	FALSE	FALSE	FALSE	1	SSTR4	6754	ENSG00000132671
TAPBP	FALSE	FALSE	FALSE	TRUE	FALSE	FALSE	FALSE	FALSE	FALSE	FALSE	FALSE	FALSE	FALSE	1	TAPBP	6892	ENSG00000231925
TRBV20OR9-2	FALSE	FALSE	FALSE	TRUE	FALSE	FALSE	FALSE	FALSE	FALSE	FALSE	FALSE	FALSE	FALSE	1	TRBV20OR9-2	6962	ENSG00000205274
THAS	FALSE	FALSE	FALSE	TRUE	FALSE	FALSE	FALSE	FALSE	FALSE	FALSE	FALSE	FALSE	FALSE	1	THAS	7055
TLE1	FALSE	FALSE	FALSE	TRUE	FALSE	FALSE	FALSE	FALSE	FALSE	FALSE	FALSE	FALSE	FALSE	1	TLE1	7088	ENSG00000196781
TLE2	FALSE	FALSE	FALSE	TRUE	FALSE	FALSE	FALSE	FALSE	FALSE	FALSE	FALSE	FALSE	FALSE	1	TLE2	7089	ENSG00000065717
TLE3	FALSE	FALSE	FALSE	TRUE	FALSE	FALSE	FALSE	FALSE	FALSE	FALSE	FALSE	FALSE	FALSE	1	TLE3	7090	ENSG00000140332
TLE4	FALSE	FALSE	FALSE	TRUE	FALSE	FALSE	FALSE	FALSE	FALSE	FALSE	FALSE	FALSE	FALSE	1	TLE4	7091	ENSG00000106829
SGCE	FALSE	FALSE	FALSE	TRUE	FALSE	FALSE	FALSE	FALSE	FALSE	FALSE	FALSE	FALSE	FALSE	1	SGCE	8910	ENSG00000127990
LPAR2	FALSE	FALSE	FALSE	TRUE	FALSE	FALSE	FALSE	FALSE	FALSE	FALSE	FALSE	FALSE	FALSE	1	LPAR2	9170	ENSG00000064547
TMPRSS11D	FALSE	FALSE	FALSE	TRUE	FALSE	FALSE	FALSE	FALSE	FALSE	FALSE	FALSE	FALSE	FALSE	1	TMPRSS11D	9407	ENSG00000153802
LITAF	FALSE	FALSE	FALSE	TRUE	FALSE	FALSE	FALSE	FALSE	FALSE	FALSE	FALSE	FALSE	FALSE	1	LITAF	9516	ENSG00000189067
CYTIP	FALSE	FALSE	FALSE	TRUE	FALSE	FALSE	FALSE	FALSE	FALSE	FALSE	FALSE	FALSE	FALSE	1	CYTIP	9595	ENSG00000115165
PRG4	FALSE	FALSE	FALSE	TRUE	FALSE	FALSE	FALSE	FALSE	FALSE	FALSE	FALSE	FALSE	FALSE	1	PRG4	10216	ENSG00000116690
KDM5B	FALSE	FALSE	FALSE	TRUE	FALSE	FALSE	FALSE	FALSE	FALSE	FALSE	FALSE	FALSE	FALSE	1	KDM5B	10765	ENSG00000117139
GPR182	FALSE	FALSE	FALSE	TRUE	FALSE	FALSE	FALSE	FALSE	FALSE	FALSE	FALSE	FALSE	FALSE	1	GPR182	11318	ENSG00000166856
AAK1	FALSE	FALSE	FALSE	TRUE	FALSE	FALSE	FALSE	FALSE	FALSE	FALSE	FALSE	FALSE	FALSE	1	AAK1	22848	ENSG00000115977
NINL	FALSE	FALSE	FALSE	TRUE	FALSE	FALSE	FALSE	FALSE	FALSE	FALSE	FALSE	FALSE	FALSE	1	NINL	22981	ENSG00000101004
PPRC1	FALSE	FALSE	FALSE	TRUE	FALSE	FALSE	FALSE	FALSE	FALSE	FALSE	FALSE	FALSE	FALSE	1	PPRC1	23082	ENSG00000148840
HEY2	FALSE	FALSE	FALSE	TRUE	FALSE	FALSE	FALSE	FALSE	FALSE	FALSE	FALSE	FALSE	FALSE	1	HEY2	23493	ENSG00000135547
NOC2L	FALSE	FALSE	FALSE	TRUE	FALSE	FALSE	FALSE	FALSE	FALSE	FALSE	FALSE	FALSE	FALSE	1	NOC2L	26155	ENSG00000188976
HTRA2	FALSE	FALSE	FALSE	TRUE	FALSE	FALSE	FALSE	FALSE	FALSE	FALSE	FALSE	FALSE	FALSE	1	HTRA2	27429	ENSG00000115317
NUSAP1	FALSE	FALSE	FALSE	TRUE	FALSE	FALSE	FALSE	FALSE	FALSE	FALSE	FALSE	FALSE	FALSE	1	NUSAP1	51203	ENSG00000137804
PLA1A	FALSE	FALSE	FALSE	TRUE	FALSE	FALSE	FALSE	FALSE	FALSE	FALSE	FALSE	FALSE	FALSE	1	PLA1A	51365	ENSG00000144837
CYCS	FALSE	FALSE	FALSE	TRUE	FALSE	FALSE	FALSE	FALSE	FALSE	FALSE	FALSE	FALSE	FALSE	1	CYCS	54205	ENSG00000172115
ALLC	FALSE	FALSE	FALSE	TRUE	FALSE	FALSE	FALSE	FALSE	FALSE	FALSE	FALSE	FALSE	FALSE	1	ALLC	55821	ENSG00000151360
ACKR3	FALSE	FALSE	FALSE	TRUE	FALSE	FALSE	FALSE	FALSE	FALSE	FALSE	FALSE	FALSE	FALSE	1	ACKR3	57007	ENSG00000144476
AICDA	FALSE	FALSE	FALSE	TRUE	FALSE	FALSE	FALSE	FALSE	FALSE	FALSE	FALSE	FALSE	FALSE	1	AICDA	57379	ENSG00000111732
CLTRN	FALSE	FALSE	FALSE	TRUE	FALSE	FALSE	FALSE	FALSE	FALSE	FALSE	FALSE	FALSE	FALSE	1	CLTRN	57393	ENSG00000147003
PDF	FALSE	FALSE	FALSE	TRUE	FALSE	FALSE	FALSE	FALSE	FALSE	FALSE	FALSE	FALSE	FALSE	1	PDF	64146	ENSG00000258429
MPP5	FALSE	FALSE	FALSE	TRUE	FALSE	FALSE	FALSE	FALSE	FALSE	FALSE	FALSE	FALSE	FALSE	1	MPP5	64398	ENSG00000072415
EHMT1	FALSE	FALSE	FALSE	TRUE	FALSE	FALSE	FALSE	FALSE	FALSE	FALSE	FALSE	FALSE	FALSE	1	EHMT1	79813	ENSG00000181090
PANK2	FALSE	FALSE	FALSE	TRUE	FALSE	FALSE	FALSE	FALSE	FALSE	FALSE	FALSE	FALSE	FALSE	1	PANK2	80025	ENSG00000125779
MCHR2	FALSE	FALSE	FALSE	TRUE	FALSE	FALSE	FALSE	FALSE	FALSE	FALSE	FALSE	FALSE	FALSE	1	MCHR2	84539	ENSG00000152034
MTG1	FALSE	FALSE	FALSE	TRUE	FALSE	FALSE	FALSE	FALSE	FALSE	FALSE	FALSE	FALSE	FALSE	1	MTG1	92170	ENSG00000148824
TAF8	FALSE	FALSE	FALSE	TRUE	FALSE	FALSE	FALSE	FALSE	FALSE	FALSE	FALSE	FALSE	FALSE	1	TAF8	129685	ENSG00000137413
RBM45	FALSE	FALSE	FALSE	TRUE	FALSE	FALSE	FALSE	FALSE	FALSE	FALSE	FALSE	FALSE	FALSE	1	RBM45	129831	ENSG00000155636
LYPD4	FALSE	FALSE	FALSE	TRUE	FALSE	FALSE	FALSE	FALSE	FALSE	FALSE	FALSE	FALSE	FALSE	1	LYPD4	147719	ENSG00000273111
PRNT	FALSE	FALSE	FALSE	TRUE	FALSE	FALSE	FALSE	FALSE	FALSE	FALSE	FALSE	FALSE	FALSE	1	PRNT	149830	ENSG00000180259
SIK1	FALSE	FALSE	FALSE	TRUE	FALSE	FALSE	FALSE	FALSE	FALSE	FALSE	FALSE	FALSE	FALSE	1	SIK1	150094	ENSG00000142178
MIR7-3HG	FALSE	FALSE	FALSE	TRUE	FALSE	FALSE	FALSE	FALSE	FALSE	FALSE	FALSE	FALSE	FALSE	1	MIR7-3HG	284424	ENSG00000176840
TMPRSS11A	FALSE	FALSE	FALSE	TRUE	FALSE	FALSE	FALSE	FALSE	FALSE	FALSE	FALSE	FALSE	FALSE	1	TMPRSS11A	339967	ENSG00000187054
OPN1MW2	FALSE	FALSE	FALSE	TRUE	FALSE	FALSE	FALSE	FALSE	FALSE	FALSE	FALSE	FALSE	FALSE	1	OPN1MW2	728458	ENSG00000166160
ZGLP1	FALSE	FALSE	FALSE	TRUE	FALSE	FALSE	FALSE	FALSE	FALSE	FALSE	FALSE	FALSE	FALSE	1	ZGLP1	100125288	ENSG00000220201
OPN1MW3	FALSE	FALSE	FALSE	TRUE	FALSE	FALSE	FALSE	FALSE	FALSE	FALSE	FALSE	FALSE	FALSE	1	OPN1MW3	101060233	ENSG00000269433
MSE	FALSE	FALSE	FALSE	TRUE	FALSE	FALSE	FALSE	FALSE	FALSE	FALSE	FALSE	FALSE	FALSE	1	MSE	101180900
ADAM10	FALSE	FALSE	FALSE	TRUE	FALSE	FALSE	FALSE	FALSE	FALSE	FALSE	FALSE	FALSE	FALSE	1	ADAM10	102	ENSG00000137845
ADAR	FALSE	FALSE	FALSE	TRUE	FALSE	FALSE	FALSE	FALSE	FALSE	FALSE	FALSE	FALSE	FALSE	1	ADAR	103	ENSG00000160710
ADCY2	FALSE	FALSE	FALSE	TRUE	FALSE	FALSE	FALSE	FALSE	FALSE	FALSE	FALSE	FALSE	FALSE	1	ADCY2	108	ENSG00000078295
ADSL	FALSE	FALSE	FALSE	TRUE	FALSE	FALSE	FALSE	FALSE	FALSE	FALSE	FALSE	FALSE	FALSE	1	ADSL	158	ENSG00000239900
AFM	FALSE	FALSE	FALSE	TRUE	FALSE	FALSE	FALSE	FALSE	FALSE	FALSE	FALSE	FALSE	FALSE	1	AFM	173	ENSG00000079557
ALK	FALSE	FALSE	FALSE	TRUE	FALSE	FALSE	FALSE	FALSE	FALSE	FALSE	FALSE	FALSE	FALSE	1	ALK	238	ENSG00000171094
ANGPT2	FALSE	FALSE	FALSE	TRUE	FALSE	FALSE	FALSE	FALSE	FALSE	FALSE	FALSE	FALSE	FALSE	1	ANGPT2	285	ENSG00000091879
ANXA2	FALSE	FALSE	FALSE	TRUE	FALSE	FALSE	FALSE	FALSE	FALSE	FALSE	FALSE	FALSE	FALSE	1	ANXA2	302	ENSG00000182718
ARG1	FALSE	FALSE	FALSE	TRUE	FALSE	FALSE	FALSE	FALSE	FALSE	FALSE	FALSE	FALSE	FALSE	1	ARG1	383	ENSG00000118520
ASL	FALSE	FALSE	FALSE	TRUE	FALSE	FALSE	FALSE	FALSE	FALSE	FALSE	FALSE	FALSE	FALSE	1	ASL	435	ENSG00000126522
ATM	FALSE	FALSE	FALSE	TRUE	FALSE	FALSE	FALSE	FALSE	FALSE	FALSE	FALSE	FALSE	FALSE	1	ATM	472	ENSG00000149311
ALDH7A1	FALSE	FALSE	FALSE	TRUE	FALSE	FALSE	FALSE	FALSE	FALSE	FALSE	FALSE	FALSE	FALSE	1	ALDH7A1	501	ENSG00000164904
BAAT	FALSE	FALSE	FALSE	TRUE	FALSE	FALSE	FALSE	FALSE	FALSE	FALSE	FALSE	FALSE	FALSE	1	BAAT	570	ENSG00000136881
BCL2L1	FALSE	FALSE	FALSE	TRUE	FALSE	FALSE	FALSE	FALSE	FALSE	FALSE	FALSE	FALSE	FALSE	1	BCL2L1	598	ENSG00000171552
CA1	FALSE	FALSE	FALSE	TRUE	FALSE	FALSE	FALSE	FALSE	FALSE	FALSE	FALSE	FALSE	FALSE	1	CA1	759	ENSG00000133742
SLC25A20	FALSE	FALSE	FALSE	TRUE	FALSE	FALSE	FALSE	FALSE	FALSE	FALSE	FALSE	FALSE	FALSE	1	SLC25A20	788	ENSG00000178537
CASP8	FALSE	FALSE	FALSE	TRUE	FALSE	FALSE	FALSE	FALSE	FALSE	FALSE	FALSE	FALSE	FALSE	1	CASP8	841	ENSG00000064012
CD69	FALSE	FALSE	FALSE	TRUE	FALSE	FALSE	FALSE	FALSE	FALSE	FALSE	FALSE	FALSE	FALSE	1	CD69	969	ENSG00000110848
CHRM3	FALSE	FALSE	FALSE	TRUE	FALSE	FALSE	FALSE	FALSE	FALSE	FALSE	FALSE	FALSE	FALSE	1	CHRM3	1131	ENSG00000133019
CNR1	FALSE	FALSE	FALSE	TRUE	FALSE	FALSE	FALSE	FALSE	FALSE	FALSE	FALSE	FALSE	FALSE	1	CNR1	1268	ENSG00000118432
COL4A2	FALSE	FALSE	FALSE	TRUE	FALSE	FALSE	FALSE	FALSE	FALSE	FALSE	FALSE	FALSE	FALSE	1	COL4A2	1284	ENSG00000134871
CR2	FALSE	FALSE	FALSE	TRUE	FALSE	FALSE	FALSE	FALSE	FALSE	FALSE	FALSE	FALSE	FALSE	1	CR2	1380	ENSG00000117322
CREM	FALSE	FALSE	FALSE	TRUE	FALSE	FALSE	FALSE	FALSE	FALSE	FALSE	FALSE	FALSE	FALSE	1	CREM	1390	ENSG00000095794
MAPK14	FALSE	FALSE	FALSE	TRUE	FALSE	FALSE	FALSE	FALSE	FALSE	FALSE	FALSE	FALSE	FALSE	1	MAPK14	1432	ENSG00000112062
CUX1	FALSE	FALSE	FALSE	TRUE	FALSE	FALSE	FALSE	FALSE	FALSE	FALSE	FALSE	FALSE	FALSE	1	CUX1	1523	ENSG00000257923
CYP1A2	FALSE	FALSE	FALSE	TRUE	FALSE	FALSE	FALSE	FALSE	FALSE	FALSE	FALSE	FALSE	FALSE	1	CYP1A2	1544	ENSG00000140505
DECR1	FALSE	FALSE	FALSE	TRUE	FALSE	FALSE	FALSE	FALSE	FALSE	FALSE	FALSE	FALSE	FALSE	1	DECR1	1666	ENSG00000104325
DES	FALSE	FALSE	FALSE	TRUE	FALSE	FALSE	FALSE	FALSE	FALSE	FALSE	FALSE	FALSE	FALSE	1	DES	1674	ENSG00000175084
DLD	FALSE	FALSE	FALSE	TRUE	FALSE	FALSE	FALSE	FALSE	FALSE	FALSE	FALSE	FALSE	FALSE	1	DLD	1738	ENSG00000091140
DNMT3B	FALSE	FALSE	FALSE	TRUE	FALSE	FALSE	FALSE	FALSE	FALSE	FALSE	FALSE	FALSE	FALSE	1	DNMT3B	1789	ENSG00000088305
DPYS	FALSE	FALSE	FALSE	TRUE	FALSE	FALSE	FALSE	FALSE	FALSE	FALSE	FALSE	FALSE	FALSE	1	DPYS	1807	ENSG00000147647
SLC26A3	FALSE	FALSE	FALSE	TRUE	FALSE	FALSE	FALSE	FALSE	FALSE	FALSE	FALSE	FALSE	FALSE	1	SLC26A3	1811	ENSG00000091138
DUSP5	FALSE	FALSE	FALSE	TRUE	FALSE	FALSE	FALSE	FALSE	FALSE	FALSE	FALSE	FALSE	FALSE	1	DUSP5	1847	ENSG00000138166
EDA	FALSE	FALSE	FALSE	TRUE	FALSE	FALSE	FALSE	FALSE	FALSE	FALSE	FALSE	FALSE	FALSE	1	EDA	1896	ENSG00000158813
EDNRB	FALSE	FALSE	FALSE	TRUE	FALSE	FALSE	FALSE	FALSE	FALSE	FALSE	FALSE	FALSE	FALSE	1	EDNRB	1910	ENSG00000136160
EHHADH	FALSE	FALSE	FALSE	TRUE	FALSE	FALSE	FALSE	FALSE	FALSE	FALSE	FALSE	FALSE	FALSE	1	EHHADH	1962	ENSG00000113790
ELAVL1	FALSE	FALSE	FALSE	TRUE	FALSE	FALSE	FALSE	FALSE	FALSE	FALSE	FALSE	FALSE	FALSE	1	ELAVL1	1994	ENSG00000066044
ERCC2	FALSE	FALSE	FALSE	TRUE	FALSE	FALSE	FALSE	FALSE	FALSE	FALSE	FALSE	FALSE	FALSE	1	ERCC2	2068	ENSG00000104884
FASN	FALSE	FALSE	FALSE	TRUE	FALSE	FALSE	FALSE	FALSE	FALSE	FALSE	FALSE	FALSE	FALSE	1	FASN	2194	ENSG00000169710
FBN1	FALSE	FALSE	FALSE	TRUE	FALSE	FALSE	FALSE	FALSE	FALSE	FALSE	FALSE	FALSE	FALSE	1	FBN1	2200	ENSG00000166147
FDXR	FALSE	FALSE	FALSE	TRUE	FALSE	FALSE	FALSE	FALSE	FALSE	FALSE	FALSE	FALSE	FALSE	1	FDXR	2232	ENSG00000161513
FGF2	FALSE	FALSE	FALSE	TRUE	FALSE	FALSE	FALSE	FALSE	FALSE	FALSE	FALSE	FALSE	FALSE	1	FGF2	2247	ENSG00000138685
FOXJ1	FALSE	FALSE	FALSE	TRUE	FALSE	FALSE	FALSE	FALSE	FALSE	FALSE	FALSE	FALSE	FALSE	1	FOXJ1	2302	ENSG00000129654
GAK	FALSE	FALSE	FALSE	TRUE	FALSE	FALSE	FALSE	FALSE	FALSE	FALSE	FALSE	FALSE	FALSE	1	GAK	2580	ENSG00000178950
GCNT2	FALSE	FALSE	FALSE	TRUE	FALSE	FALSE	FALSE	FALSE	FALSE	FALSE	FALSE	FALSE	FALSE	1	GCNT2	2651	ENSG00000111846
GFER	FALSE	FALSE	FALSE	TRUE	FALSE	FALSE	FALSE	FALSE	FALSE	FALSE	FALSE	FALSE	FALSE	1	GFER	2671	ENSG00000127554
CBLIF	FALSE	FALSE	FALSE	TRUE	FALSE	FALSE	FALSE	FALSE	FALSE	FALSE	FALSE	FALSE	FALSE	1	CBLIF	2694	ENSG00000134812
GCLC	FALSE	FALSE	FALSE	TRUE	FALSE	FALSE	FALSE	FALSE	FALSE	FALSE	FALSE	FALSE	FALSE	1	GCLC	2729	ENSG00000001084
GLS	FALSE	FALSE	FALSE	TRUE	FALSE	FALSE	FALSE	FALSE	FALSE	FALSE	FALSE	FALSE	FALSE	1	GLS	2744	ENSG00000115419
HLA-DPA1	FALSE	FALSE	FALSE	TRUE	FALSE	FALSE	FALSE	FALSE	FALSE	FALSE	FALSE	FALSE	FALSE	1	HLA-DPA1	3113	ENSG00000231389
HLA-DPB1	FALSE	FALSE	FALSE	TRUE	FALSE	FALSE	FALSE	FALSE	FALSE	FALSE	FALSE	FALSE	FALSE	1	HLA-DPB1	3115	ENSG00000223865
HLA-E	FALSE	FALSE	FALSE	TRUE	FALSE	FALSE	FALSE	FALSE	FALSE	FALSE	FALSE	FALSE	FALSE	1	HLA-E	3133	ENSG00000204592
HMGCR	FALSE	FALSE	FALSE	TRUE	FALSE	FALSE	FALSE	FALSE	FALSE	FALSE	FALSE	FALSE	FALSE	1	HMGCR	3156	ENSG00000113161
ERAS	FALSE	FALSE	FALSE	TRUE	FALSE	FALSE	FALSE	FALSE	FALSE	FALSE	FALSE	FALSE	FALSE	1	ERAS	3266	ENSG00000187682
AGFG1	FALSE	FALSE	FALSE	TRUE	FALSE	FALSE	FALSE	FALSE	FALSE	FALSE	FALSE	FALSE	FALSE	1	AGFG1	3267	ENSG00000173744
HRC	FALSE	FALSE	FALSE	TRUE	FALSE	FALSE	FALSE	FALSE	FALSE	FALSE	FALSE	FALSE	FALSE	1	HRC	3270	ENSG00000130528
IGFBP7	FALSE	FALSE	FALSE	TRUE	FALSE	FALSE	FALSE	FALSE	FALSE	FALSE	FALSE	FALSE	FALSE	1	IGFBP7	3490	ENSG00000163453
IGH	FALSE	FALSE	FALSE	TRUE	FALSE	FALSE	FALSE	FALSE	FALSE	FALSE	FALSE	FALSE	FALSE	1	IGH	3492
IK	FALSE	FALSE	FALSE	TRUE	FALSE	FALSE	FALSE	FALSE	FALSE	FALSE	FALSE	FALSE	FALSE	1	IK	3550	ENSG00000113141
IL3RA	FALSE	FALSE	FALSE	TRUE	FALSE	FALSE	FALSE	FALSE	FALSE	FALSE	FALSE	FALSE	FALSE	1	IL3RA	3563	ENSG00000185291
IL7R	FALSE	FALSE	FALSE	TRUE	FALSE	FALSE	FALSE	FALSE	FALSE	FALSE	FALSE	FALSE	FALSE	1	IL7R	3575	ENSG00000168685
STT3A	FALSE	FALSE	FALSE	TRUE	FALSE	FALSE	FALSE	FALSE	FALSE	FALSE	FALSE	FALSE	FALSE	1	STT3A	3703	ENSG00000134910
CD82	FALSE	FALSE	FALSE	TRUE	FALSE	FALSE	FALSE	FALSE	FALSE	FALSE	FALSE	FALSE	FALSE	1	CD82	3732	ENSG00000085117
KDR	FALSE	FALSE	FALSE	TRUE	FALSE	FALSE	FALSE	FALSE	FALSE	FALSE	FALSE	FALSE	FALSE	1	KDR	3791	ENSG00000128052
KRT31	FALSE	FALSE	FALSE	TRUE	FALSE	FALSE	FALSE	FALSE	FALSE	FALSE	FALSE	FALSE	FALSE	1	KRT31	3881	ENSG00000094796
LGALS3	FALSE	FALSE	FALSE	TRUE	FALSE	FALSE	FALSE	FALSE	FALSE	FALSE	FALSE	FALSE	FALSE	1	LGALS3	3958	ENSG00000131981
LIPE	FALSE	FALSE	FALSE	TRUE	FALSE	FALSE	FALSE	FALSE	FALSE	FALSE	FALSE	FALSE	FALSE	1	LIPE	3991	ENSG00000079435
CYP4F3	FALSE	FALSE	FALSE	TRUE	FALSE	FALSE	FALSE	FALSE	FALSE	FALSE	FALSE	FALSE	FALSE	1	CYP4F3	4051	ENSG00000186529
MAA	FALSE	FALSE	FALSE	TRUE	FALSE	FALSE	FALSE	FALSE	FALSE	FALSE	FALSE	FALSE	FALSE	1	MAA	4080
MAP6	FALSE	FALSE	FALSE	TRUE	FALSE	FALSE	FALSE	FALSE	FALSE	FALSE	FALSE	FALSE	FALSE	1	MAP6	4135	ENSG00000171533
MATK	FALSE	FALSE	FALSE	TRUE	FALSE	FALSE	FALSE	FALSE	FALSE	FALSE	FALSE	FALSE	FALSE	1	MATK	4145	ENSG00000007264
MCL1	FALSE	FALSE	FALSE	TRUE	FALSE	FALSE	FALSE	FALSE	FALSE	FALSE	FALSE	FALSE	FALSE	1	MCL1	4170	ENSG00000143384
MICE	FALSE	FALSE	FALSE	TRUE	FALSE	FALSE	FALSE	FALSE	FALSE	FALSE	FALSE	FALSE	FALSE	1	MICE	4280
MLN	FALSE	FALSE	FALSE	TRUE	FALSE	FALSE	FALSE	FALSE	FALSE	FALSE	FALSE	FALSE	FALSE	1	MLN	4295	ENSG00000096395
MMP2	FALSE	FALSE	FALSE	TRUE	FALSE	FALSE	FALSE	FALSE	FALSE	FALSE	FALSE	FALSE	FALSE	1	MMP2	4313	ENSG00000087245
MMP12	FALSE	FALSE	FALSE	TRUE	FALSE	FALSE	FALSE	FALSE	FALSE	FALSE	FALSE	FALSE	FALSE	1	MMP12	4321	ENSG00000262406
MPZ	FALSE	FALSE	FALSE	TRUE	FALSE	FALSE	FALSE	FALSE	FALSE	FALSE	FALSE	FALSE	FALSE	1	MPZ	4359	ENSG00000158887
MS	FALSE	FALSE	FALSE	TRUE	FALSE	FALSE	FALSE	FALSE	FALSE	FALSE	FALSE	FALSE	FALSE	1	MS	4397
MSR1	FALSE	FALSE	FALSE	TRUE	FALSE	FALSE	FALSE	FALSE	FALSE	FALSE	FALSE	FALSE	FALSE	1	MSR1	4481	ENSG00000038945
MSX2	FALSE	FALSE	FALSE	TRUE	FALSE	FALSE	FALSE	FALSE	FALSE	FALSE	FALSE	FALSE	FALSE	1	MSX2	4488	ENSG00000120149
MT2A	FALSE	FALSE	FALSE	TRUE	FALSE	FALSE	FALSE	FALSE	FALSE	FALSE	FALSE	FALSE	FALSE	1	MT2A	4502	ENSG00000125148
COX1	FALSE	FALSE	FALSE	TRUE	FALSE	FALSE	FALSE	FALSE	FALSE	FALSE	FALSE	FALSE	FALSE	1	COX1	4512
NBL1	FALSE	FALSE	FALSE	TRUE	FALSE	FALSE	FALSE	FALSE	FALSE	FALSE	FALSE	FALSE	FALSE	1	NBL1	4681	ENSG00000158747
NM	FALSE	FALSE	FALSE	TRUE	FALSE	FALSE	FALSE	FALSE	FALSE	FALSE	FALSE	FALSE	FALSE	1	NM	4827
NOS1	FALSE	FALSE	FALSE	TRUE	FALSE	FALSE	FALSE	FALSE	FALSE	FALSE	FALSE	FALSE	FALSE	1	NOS1	4842	ENSG00000089250
PAK1	FALSE	FALSE	FALSE	TRUE	FALSE	FALSE	FALSE	FALSE	FALSE	FALSE	FALSE	FALSE	FALSE	1	PAK1	5058	ENSG00000149269
PHB	FALSE	FALSE	FALSE	TRUE	FALSE	FALSE	FALSE	FALSE	FALSE	FALSE	FALSE	FALSE	FALSE	1	PHB	5245	ENSG00000167085
PLA2G1B	FALSE	FALSE	FALSE	TRUE	FALSE	FALSE	FALSE	FALSE	FALSE	FALSE	FALSE	FALSE	FALSE	1	PLA2G1B	5319	ENSG00000170890
PLXNA2	FALSE	FALSE	FALSE	TRUE	FALSE	FALSE	FALSE	FALSE	FALSE	FALSE	FALSE	FALSE	FALSE	1	PLXNA2	5362	ENSG00000076356
POLG	FALSE	FALSE	FALSE	TRUE	FALSE	FALSE	FALSE	FALSE	FALSE	FALSE	FALSE	FALSE	FALSE	1	POLG	5428	ENSG00000140521
PPA1	FALSE	FALSE	FALSE	TRUE	FALSE	FALSE	FALSE	FALSE	FALSE	FALSE	FALSE	FALSE	FALSE	1	PPA1	5464	ENSG00000180817
PPIB	FALSE	FALSE	FALSE	TRUE	FALSE	FALSE	FALSE	FALSE	FALSE	FALSE	FALSE	FALSE	FALSE	1	PPIB	5479	ENSG00000166794
PPP1CA	FALSE	FALSE	FALSE	TRUE	FALSE	FALSE	FALSE	FALSE	FALSE	FALSE	FALSE	FALSE	FALSE	1	PPP1CA	5499	ENSG00000172531
NPY4R	FALSE	FALSE	FALSE	TRUE	FALSE	FALSE	FALSE	FALSE	FALSE	FALSE	FALSE	FALSE	FALSE	1	NPY4R	5540	ENSG00000204174
MAP2K7	FALSE	FALSE	FALSE	TRUE	FALSE	FALSE	FALSE	FALSE	FALSE	FALSE	FALSE	FALSE	FALSE	1	MAP2K7	5609	ENSG00000076984
RIEG2	FALSE	FALSE	FALSE	TRUE	FALSE	FALSE	FALSE	FALSE	FALSE	FALSE	FALSE	FALSE	FALSE	1	RIEG2	6012
RRAS	FALSE	FALSE	FALSE	TRUE	FALSE	FALSE	FALSE	FALSE	FALSE	FALSE	FALSE	FALSE	FALSE	1	RRAS	6237	ENSG00000126458
RRM2	FALSE	FALSE	FALSE	TRUE	FALSE	FALSE	FALSE	FALSE	FALSE	FALSE	FALSE	FALSE	FALSE	1	RRM2	6241	ENSG00000171848
S100B	FALSE	FALSE	FALSE	TRUE	FALSE	FALSE	FALSE	FALSE	FALSE	FALSE	FALSE	FALSE	FALSE	1	S100B	6285	ENSG00000160307
SCN10A	FALSE	FALSE	FALSE	TRUE	FALSE	FALSE	FALSE	FALSE	FALSE	FALSE	FALSE	FALSE	FALSE	1	SCN10A	6336	ENSG00000185313
SCT	FALSE	FALSE	FALSE	TRUE	FALSE	FALSE	FALSE	FALSE	FALSE	FALSE	FALSE	FALSE	FALSE	1	SCT	6343	ENSG00000070031
SGCA	FALSE	FALSE	FALSE	TRUE	FALSE	FALSE	FALSE	FALSE	FALSE	FALSE	FALSE	FALSE	FALSE	1	SGCA	6442	ENSG00000108823
SGSH	FALSE	FALSE	FALSE	TRUE	FALSE	FALSE	FALSE	FALSE	FALSE	FALSE	FALSE	FALSE	FALSE	1	SGSH	6448	ENSG00000181523
SHC1	FALSE	FALSE	FALSE	TRUE	FALSE	FALSE	FALSE	FALSE	FALSE	FALSE	FALSE	FALSE	FALSE	1	SHC1	6464	ENSG00000160691
PMEL	FALSE	FALSE	FALSE	TRUE	FALSE	FALSE	FALSE	FALSE	FALSE	FALSE	FALSE	FALSE	FALSE	1	PMEL	6490	ENSG00000185664
SIM2	FALSE	FALSE	FALSE	TRUE	FALSE	FALSE	FALSE	FALSE	FALSE	FALSE	FALSE	FALSE	FALSE	1	SIM2	6493	ENSG00000159263
SLC1A5	FALSE	FALSE	FALSE	TRUE	FALSE	FALSE	FALSE	FALSE	FALSE	FALSE	FALSE	FALSE	FALSE	1	SLC1A5	6510	ENSG00000105281
SLC4A2	FALSE	FALSE	FALSE	TRUE	FALSE	FALSE	FALSE	FALSE	FALSE	FALSE	FALSE	FALSE	FALSE	1	SLC4A2	6522	ENSG00000164889
SLC6A8	FALSE	FALSE	FALSE	TRUE	FALSE	FALSE	FALSE	FALSE	FALSE	FALSE	FALSE	FALSE	FALSE	1	SLC6A8	6535	ENSG00000130821
SLC14A1	FALSE	FALSE	FALSE	TRUE	FALSE	FALSE	FALSE	FALSE	FALSE	FALSE	FALSE	FALSE	FALSE	1	SLC14A1	6563	ENSG00000141469
SLC25A1	FALSE	FALSE	FALSE	TRUE	FALSE	FALSE	FALSE	FALSE	FALSE	FALSE	FALSE	FALSE	FALSE	1	SLC25A1	6576	ENSG00000100075
SMPD1	FALSE	FALSE	FALSE	TRUE	FALSE	FALSE	FALSE	FALSE	FALSE	FALSE	FALSE	FALSE	FALSE	1	SMPD1	6609	ENSG00000166311
SOD2	FALSE	FALSE	FALSE	TRUE	FALSE	FALSE	FALSE	FALSE	FALSE	FALSE	FALSE	FALSE	FALSE	1	SOD2	6648	ENSG00000112096
SP1	FALSE	FALSE	FALSE	TRUE	FALSE	FALSE	FALSE	FALSE	FALSE	FALSE	FALSE	FALSE	FALSE	1	SP1	6667	ENSG00000185591
SPR	FALSE	FALSE	FALSE	TRUE	FALSE	FALSE	FALSE	FALSE	FALSE	FALSE	FALSE	FALSE	FALSE	1	SPR	6697	ENSG00000116096
TAT	FALSE	FALSE	FALSE	TRUE	FALSE	FALSE	FALSE	FALSE	FALSE	FALSE	FALSE	FALSE	FALSE	1	TAT	6898	ENSG00000198650
TCN2	FALSE	FALSE	FALSE	TRUE	FALSE	FALSE	FALSE	FALSE	FALSE	FALSE	FALSE	FALSE	FALSE	1	TCN2	6948	ENSG00000185339
TG	FALSE	FALSE	FALSE	TRUE	FALSE	FALSE	FALSE	FALSE	FALSE	FALSE	FALSE	FALSE	FALSE	1	TG	7038	ENSG00000042832
TNNT1	FALSE	FALSE	FALSE	TRUE	FALSE	FALSE	FALSE	FALSE	FALSE	FALSE	FALSE	FALSE	FALSE	1	TNNT1	7138	ENSG00000105048
TPI1	FALSE	FALSE	FALSE	TRUE	FALSE	FALSE	FALSE	FALSE	FALSE	FALSE	FALSE	FALSE	FALSE	1	TPI1	7167	ENSG00000111669
TPO	FALSE	FALSE	FALSE	TRUE	FALSE	FALSE	FALSE	FALSE	FALSE	FALSE	FALSE	FALSE	FALSE	1	TPO	7173	ENSG00000115705
HSP90B2P	FALSE	FALSE	FALSE	TRUE	FALSE	FALSE	FALSE	FALSE	FALSE	FALSE	FALSE	FALSE	FALSE	1	HSP90B2P	7190	ENSG00000259706
UGCG	FALSE	FALSE	FALSE	TRUE	FALSE	FALSE	FALSE	FALSE	FALSE	FALSE	FALSE	FALSE	FALSE	1	UGCG	7357	ENSG00000148154
VIM	FALSE	FALSE	FALSE	TRUE	FALSE	FALSE	FALSE	FALSE	FALSE	FALSE	FALSE	FALSE	FALSE	1	VIM	7431	ENSG00000026025
VIPR1	FALSE	FALSE	FALSE	TRUE	FALSE	FALSE	FALSE	FALSE	FALSE	FALSE	FALSE	FALSE	FALSE	1	VIPR1	7433	ENSG00000114812
XK	FALSE	FALSE	FALSE	TRUE	FALSE	FALSE	FALSE	FALSE	FALSE	FALSE	FALSE	FALSE	FALSE	1	XK	7504	ENSG00000047597
XPO1	FALSE	FALSE	FALSE	TRUE	FALSE	FALSE	FALSE	FALSE	FALSE	FALSE	FALSE	FALSE	FALSE	1	XPO1	7514	ENSG00000082898
YWHAE	FALSE	FALSE	FALSE	TRUE	FALSE	FALSE	FALSE	FALSE	FALSE	FALSE	FALSE	FALSE	FALSE	1	YWHAE	7531	ENSG00000108953
REEP5	FALSE	FALSE	FALSE	TRUE	FALSE	FALSE	FALSE	FALSE	FALSE	FALSE	FALSE	FALSE	FALSE	1	REEP5	7905	ENSG00000129625
NELFE	FALSE	FALSE	FALSE	TRUE	FALSE	FALSE	FALSE	FALSE	FALSE	FALSE	FALSE	FALSE	FALSE	1	NELFE	7936	ENSG00000204356
AAAS	FALSE	FALSE	FALSE	TRUE	FALSE	FALSE	FALSE	FALSE	FALSE	FALSE	FALSE	FALSE	FALSE	1	AAAS	8086	ENSG00000094914
GAN	FALSE	FALSE	FALSE	TRUE	FALSE	FALSE	FALSE	FALSE	FALSE	FALSE	FALSE	FALSE	FALSE	1	GAN	8139	ENSG00000261609
MIA	FALSE	FALSE	FALSE	TRUE	FALSE	FALSE	FALSE	FALSE	FALSE	FALSE	FALSE	FALSE	FALSE	1	MIA	8190	ENSG00000261857
USP9X	FALSE	FALSE	FALSE	TRUE	FALSE	FALSE	FALSE	FALSE	FALSE	FALSE	FALSE	FALSE	FALSE	1	USP9X	8239	ENSG00000124486
DYRK3	FALSE	FALSE	FALSE	TRUE	FALSE	FALSE	FALSE	FALSE	FALSE	FALSE	FALSE	FALSE	FALSE	1	DYRK3	8444	ENSG00000143479
DHX16	FALSE	FALSE	FALSE	TRUE	FALSE	FALSE	FALSE	FALSE	FALSE	FALSE	FALSE	FALSE	FALSE	1	DHX16	8449	ENSG00000204560
IFITM1	FALSE	FALSE	FALSE	TRUE	FALSE	FALSE	FALSE	FALSE	FALSE	FALSE	FALSE	FALSE	FALSE	1	IFITM1	8519	ENSG00000185885
HAT1	FALSE	FALSE	FALSE	TRUE	FALSE	FALSE	FALSE	FALSE	FALSE	FALSE	FALSE	FALSE	FALSE	1	HAT1	8520	ENSG00000128708
BLZF1	FALSE	FALSE	FALSE	TRUE	FALSE	FALSE	FALSE	FALSE	FALSE	FALSE	FALSE	FALSE	FALSE	1	BLZF1	8548	ENSG00000117475
HSD17B6	FALSE	FALSE	FALSE	TRUE	FALSE	FALSE	FALSE	FALSE	FALSE	FALSE	FALSE	FALSE	FALSE	1	HSD17B6	8630	ENSG00000025423
PDE5A	FALSE	FALSE	FALSE	TRUE	FALSE	FALSE	FALSE	FALSE	FALSE	FALSE	FALSE	FALSE	FALSE	1	PDE5A	8654	ENSG00000138735
TNFRSF25	FALSE	FALSE	FALSE	TRUE	FALSE	FALSE	FALSE	FALSE	FALSE	FALSE	FALSE	FALSE	FALSE	1	TNFRSF25	8718	ENSG00000215788
MBTPS1	FALSE	FALSE	FALSE	TRUE	FALSE	FALSE	FALSE	FALSE	FALSE	FALSE	FALSE	FALSE	FALSE	1	MBTPS1	8720	ENSG00000140943
TNFSF10	FALSE	FALSE	FALSE	TRUE	FALSE	FALSE	FALSE	FALSE	FALSE	FALSE	FALSE	FALSE	FALSE	1	TNFSF10	8743	ENSG00000121858
SPAG9	FALSE	FALSE	FALSE	TRUE	FALSE	FALSE	FALSE	FALSE	FALSE	FALSE	FALSE	FALSE	FALSE	1	SPAG9	9043	ENSG00000008294
CD83	FALSE	FALSE	FALSE	TRUE	FALSE	FALSE	FALSE	FALSE	FALSE	FALSE	FALSE	FALSE	FALSE	1	CD83	9308	ENSG00000112149
NPEPPS	FALSE	FALSE	FALSE	TRUE	FALSE	FALSE	FALSE	FALSE	FALSE	FALSE	FALSE	FALSE	FALSE	1	NPEPPS	9520	ENSG00000141279
DDX46	FALSE	FALSE	FALSE	TRUE	FALSE	FALSE	FALSE	FALSE	FALSE	FALSE	FALSE	FALSE	FALSE	1	DDX46	9879	ENSG00000145833
PUM3	FALSE	FALSE	FALSE	TRUE	FALSE	FALSE	FALSE	FALSE	FALSE	FALSE	FALSE	FALSE	FALSE	1	PUM3	9933	ENSG00000080608
CCS	FALSE	FALSE	FALSE	TRUE	FALSE	FALSE	FALSE	FALSE	FALSE	FALSE	FALSE	FALSE	FALSE	1	CCS	9973	ENSG00000173992
SRA1	FALSE	FALSE	FALSE	TRUE	FALSE	FALSE	FALSE	FALSE	FALSE	FALSE	FALSE	FALSE	FALSE	1	SRA1	10011	ENSG00000213523
APBB3	FALSE	FALSE	FALSE	TRUE	FALSE	FALSE	FALSE	FALSE	FALSE	FALSE	FALSE	FALSE	FALSE	1	APBB3	10307	ENSG00000113108
AKR1A1	FALSE	FALSE	FALSE	TRUE	FALSE	FALSE	FALSE	FALSE	FALSE	FALSE	FALSE	FALSE	FALSE	1	AKR1A1	10327	ENSG00000117448
IRF9	FALSE	FALSE	FALSE	TRUE	FALSE	FALSE	FALSE	FALSE	FALSE	FALSE	FALSE	FALSE	FALSE	1	IRF9	10379	ENSG00000213928
HMGN4	FALSE	FALSE	FALSE	TRUE	FALSE	FALSE	FALSE	FALSE	FALSE	FALSE	FALSE	FALSE	FALSE	1	HMGN4	10473	ENSG00000182952
CRTAP	FALSE	FALSE	FALSE	TRUE	FALSE	FALSE	FALSE	FALSE	FALSE	FALSE	FALSE	FALSE	FALSE	1	CRTAP	10491	ENSG00000170275
IFI44	FALSE	FALSE	FALSE	TRUE	FALSE	FALSE	FALSE	FALSE	FALSE	FALSE	FALSE	FALSE	FALSE	1	IFI44	10561	ENSG00000137965
SH2B2	FALSE	FALSE	FALSE	TRUE	FALSE	FALSE	FALSE	FALSE	FALSE	FALSE	FALSE	FALSE	FALSE	1	SH2B2	10603	ENSG00000160999
EBP	FALSE	FALSE	FALSE	TRUE	FALSE	FALSE	FALSE	FALSE	FALSE	FALSE	FALSE	FALSE	FALSE	1	EBP	10682	ENSG00000147155
TCFL5	FALSE	FALSE	FALSE	TRUE	FALSE	FALSE	FALSE	FALSE	FALSE	FALSE	FALSE	FALSE	FALSE	1	TCFL5	10732	ENSG00000101190
SEPTIN9	FALSE	FALSE	FALSE	TRUE	FALSE	FALSE	FALSE	FALSE	FALSE	FALSE	FALSE	FALSE	FALSE	1	SEPTIN9	10801	ENSG00000184640
YWHAQ	FALSE	FALSE	FALSE	TRUE	FALSE	FALSE	FALSE	FALSE	FALSE	FALSE	FALSE	FALSE	FALSE	1	YWHAQ	10971	ENSG00000134308
ECD	FALSE	FALSE	FALSE	TRUE	FALSE	FALSE	FALSE	FALSE	FALSE	FALSE	FALSE	FALSE	FALSE	1	ECD	11319	ENSG00000122882
PHB2	FALSE	FALSE	FALSE	TRUE	FALSE	FALSE	FALSE	FALSE	FALSE	FALSE	FALSE	FALSE	FALSE	1	PHB2	11331	ENSG00000215021
IKZF2	FALSE	FALSE	FALSE	TRUE	FALSE	FALSE	FALSE	FALSE	FALSE	FALSE	FALSE	FALSE	FALSE	1	IKZF2	22807	ENSG00000030419
NTNG1	FALSE	FALSE	FALSE	TRUE	FALSE	FALSE	FALSE	FALSE	FALSE	FALSE	FALSE	FALSE	FALSE	1	NTNG1	22854	ENSG00000162631
NT5C2	FALSE	FALSE	FALSE	TRUE	FALSE	FALSE	FALSE	FALSE	FALSE	FALSE	FALSE	FALSE	FALSE	1	NT5C2	22978	ENSG00000076685
MYCBP2	FALSE	FALSE	FALSE	TRUE	FALSE	FALSE	FALSE	FALSE	FALSE	FALSE	FALSE	FALSE	FALSE	1	MYCBP2	23077	ENSG00000005810
MCF2L2	FALSE	FALSE	FALSE	TRUE	FALSE	FALSE	FALSE	FALSE	FALSE	FALSE	FALSE	FALSE	FALSE	1	MCF2L2	23101	ENSG00000053524
PADI4	FALSE	FALSE	FALSE	TRUE	FALSE	FALSE	FALSE	FALSE	FALSE	FALSE	FALSE	FALSE	FALSE	1	PADI4	23569	ENSG00000159339
NOCT	FALSE	FALSE	FALSE	TRUE	FALSE	FALSE	FALSE	FALSE	FALSE	FALSE	FALSE	FALSE	FALSE	1	NOCT	25819	ENSG00000151014
B3GAT1	FALSE	FALSE	FALSE	TRUE	FALSE	FALSE	FALSE	FALSE	FALSE	FALSE	FALSE	FALSE	FALSE	1	B3GAT1	27087	ENSG00000109956
HPGDS	FALSE	FALSE	FALSE	TRUE	FALSE	FALSE	FALSE	FALSE	FALSE	FALSE	FALSE	FALSE	FALSE	1	HPGDS	27306	ENSG00000163106
PCSK1N	FALSE	FALSE	FALSE	TRUE	FALSE	FALSE	FALSE	FALSE	FALSE	FALSE	FALSE	FALSE	FALSE	1	PCSK1N	27344	ENSG00000102109
IGHV3OR16-7	FALSE	FALSE	FALSE	TRUE	FALSE	FALSE	FALSE	FALSE	FALSE	FALSE	FALSE	FALSE	FALSE	1	IGHV3OR16-7	28309
IGHV3-69-1	FALSE	FALSE	FALSE	TRUE	FALSE	FALSE	FALSE	FALSE	FALSE	FALSE	FALSE	FALSE	FALSE	1	IGHV3-69-1	28402	ENSG00000282600
IGHV3-75	FALSE	FALSE	FALSE	TRUE	FALSE	FALSE	FALSE	FALSE	FALSE	FALSE	FALSE	FALSE	FALSE	1	IGHV3-75	28407	ENSG00000254176
IGHV3-53	FALSE	FALSE	FALSE	TRUE	FALSE	FALSE	FALSE	FALSE	FALSE	FALSE	FALSE	FALSE	FALSE	1	IGHV3-53	28420	ENSG00000211967
IGKV2-23	FALSE	FALSE	FALSE	TRUE	FALSE	FALSE	FALSE	FALSE	FALSE	FALSE	FALSE	FALSE	FALSE	1	IGKV2-23	28924
REM1	FALSE	FALSE	FALSE	TRUE	FALSE	FALSE	FALSE	FALSE	FALSE	FALSE	FALSE	FALSE	FALSE	1	REM1	28954	ENSG00000088320
DCPS	FALSE	FALSE	FALSE	TRUE	FALSE	FALSE	FALSE	FALSE	FALSE	FALSE	FALSE	FALSE	FALSE	1	DCPS	28960	ENSG00000110063
FLVCR1	FALSE	FALSE	FALSE	TRUE	FALSE	FALSE	FALSE	FALSE	FALSE	FALSE	FALSE	FALSE	FALSE	1	FLVCR1	28982	ENSG00000162769
MBTPS2	FALSE	FALSE	FALSE	TRUE	FALSE	FALSE	FALSE	FALSE	FALSE	FALSE	FALSE	FALSE	FALSE	1	MBTPS2	51360	ENSG00000012174
ERAP1	FALSE	FALSE	FALSE	TRUE	FALSE	FALSE	FALSE	FALSE	FALSE	FALSE	FALSE	FALSE	FALSE	1	ERAP1	51752	ENSG00000164307
STK26	FALSE	FALSE	FALSE	TRUE	FALSE	FALSE	FALSE	FALSE	FALSE	FALSE	FALSE	FALSE	FALSE	1	STK26	51765	ENSG00000134602
SLC6A20	FALSE	FALSE	FALSE	TRUE	FALSE	FALSE	FALSE	FALSE	FALSE	FALSE	FALSE	FALSE	FALSE	1	SLC6A20	54716	ENSG00000163817
XAF1	FALSE	FALSE	FALSE	TRUE	FALSE	FALSE	FALSE	FALSE	FALSE	FALSE	FALSE	FALSE	FALSE	1	XAF1	54739	ENSG00000132530
ANKHD1	FALSE	FALSE	FALSE	TRUE	FALSE	FALSE	FALSE	FALSE	FALSE	FALSE	FALSE	FALSE	FALSE	1	ANKHD1	54882	ENSG00000131503
CRTAC1	FALSE	FALSE	FALSE	TRUE	FALSE	FALSE	FALSE	FALSE	FALSE	FALSE	FALSE	FALSE	FALSE	1	CRTAC1	55118	ENSG00000095713
PACC1	FALSE	FALSE	FALSE	TRUE	FALSE	FALSE	FALSE	FALSE	FALSE	FALSE	FALSE	FALSE	FALSE	1	PACC1	55248	ENSG00000065600
DDX19A	FALSE	FALSE	FALSE	TRUE	FALSE	FALSE	FALSE	FALSE	FALSE	FALSE	FALSE	FALSE	FALSE	1	DDX19A	55308	ENSG00000168872
IMPACT	FALSE	FALSE	FALSE	TRUE	FALSE	FALSE	FALSE	FALSE	FALSE	FALSE	FALSE	FALSE	FALSE	1	IMPACT	55364	ENSG00000154059
KLK15	FALSE	FALSE	FALSE	TRUE	FALSE	FALSE	FALSE	FALSE	FALSE	FALSE	FALSE	FALSE	FALSE	1	KLK15	55554	ENSG00000174562
RNPC3	FALSE	FALSE	FALSE	TRUE	FALSE	FALSE	FALSE	FALSE	FALSE	FALSE	FALSE	FALSE	FALSE	1	RNPC3	55599	ENSG00000185946
ENAH	FALSE	FALSE	FALSE	TRUE	FALSE	FALSE	FALSE	FALSE	FALSE	FALSE	FALSE	FALSE	FALSE	1	ENAH	55740	ENSG00000154380
CMAS	FALSE	FALSE	FALSE	TRUE	FALSE	FALSE	FALSE	FALSE	FALSE	FALSE	FALSE	FALSE	FALSE	1	CMAS	55907	ENSG00000111726
CCL28	FALSE	FALSE	FALSE	TRUE	FALSE	FALSE	FALSE	FALSE	FALSE	FALSE	FALSE	FALSE	FALSE	1	CCL28	56477	ENSG00000151882
TWNK	FALSE	FALSE	FALSE	TRUE	FALSE	FALSE	FALSE	FALSE	FALSE	FALSE	FALSE	FALSE	FALSE	1	TWNK	56652	ENSG00000107815
SAR1A	FALSE	FALSE	FALSE	TRUE	FALSE	FALSE	FALSE	FALSE	FALSE	FALSE	FALSE	FALSE	FALSE	1	SAR1A	56681	ENSG00000079332
RETN	FALSE	FALSE	FALSE	TRUE	FALSE	FALSE	FALSE	FALSE	FALSE	FALSE	FALSE	FALSE	FALSE	1	RETN	56729	ENSG00000104918
SLURP1	FALSE	FALSE	FALSE	TRUE	FALSE	FALSE	FALSE	FALSE	FALSE	FALSE	FALSE	FALSE	FALSE	1	SLURP1	57152	ENSG00000126233
ZNF687	FALSE	FALSE	FALSE	TRUE	FALSE	FALSE	FALSE	FALSE	FALSE	FALSE	FALSE	FALSE	FALSE	1	ZNF687	57592	ENSG00000143373
TP53INP2	FALSE	FALSE	FALSE	TRUE	FALSE	FALSE	FALSE	FALSE	FALSE	FALSE	FALSE	FALSE	FALSE	1	TP53INP2	58476	ENSG00000078804
EVA1C	FALSE	FALSE	FALSE	TRUE	FALSE	FALSE	FALSE	FALSE	FALSE	FALSE	FALSE	FALSE	FALSE	1	EVA1C	59271	ENSG00000166979
GOLPH3	FALSE	FALSE	FALSE	TRUE	FALSE	FALSE	FALSE	FALSE	FALSE	FALSE	FALSE	FALSE	FALSE	1	GOLPH3	64083	ENSG00000113384
ERAP2	FALSE	FALSE	FALSE	TRUE	FALSE	FALSE	FALSE	FALSE	FALSE	FALSE	FALSE	FALSE	FALSE	1	ERAP2	64167	ENSG00000164308
ROBO3	FALSE	FALSE	FALSE	TRUE	FALSE	FALSE	FALSE	FALSE	FALSE	FALSE	FALSE	FALSE	FALSE	1	ROBO3	64221	ENSG00000154134
MARCKSL1	FALSE	FALSE	FALSE	TRUE	FALSE	FALSE	FALSE	FALSE	FALSE	FALSE	FALSE	FALSE	FALSE	1	MARCKSL1	65108	ENSG00000175130
MMEL1	FALSE	FALSE	FALSE	TRUE	FALSE	FALSE	FALSE	FALSE	FALSE	FALSE	FALSE	FALSE	FALSE	1	MMEL1	79258	ENSG00000142606
RIOX1	FALSE	FALSE	FALSE	TRUE	FALSE	FALSE	FALSE	FALSE	FALSE	FALSE	FALSE	FALSE	FALSE	1	RIOX1	79697	ENSG00000170468
ATAT1	FALSE	FALSE	FALSE	TRUE	FALSE	FALSE	FALSE	FALSE	FALSE	FALSE	FALSE	FALSE	FALSE	1	ATAT1	79969	ENSG00000137343
WLS	FALSE	FALSE	FALSE	TRUE	FALSE	FALSE	FALSE	FALSE	FALSE	FALSE	FALSE	FALSE	FALSE	1	WLS	79971	ENSG00000116729
CMIP	FALSE	FALSE	FALSE	TRUE	FALSE	FALSE	FALSE	FALSE	FALSE	FALSE	FALSE	FALSE	FALSE	1	CMIP	80790	ENSG00000153815
SESN2	FALSE	FALSE	FALSE	TRUE	FALSE	FALSE	FALSE	FALSE	FALSE	FALSE	FALSE	FALSE	FALSE	1	SESN2	83667	ENSG00000130766
NBPF3	FALSE	FALSE	FALSE	TRUE	FALSE	FALSE	FALSE	FALSE	FALSE	FALSE	FALSE	FALSE	FALSE	1	NBPF3	84224	ENSG00000142794
NTPCR	FALSE	FALSE	FALSE	TRUE	FALSE	FALSE	FALSE	FALSE	FALSE	FALSE	FALSE	FALSE	FALSE	1	NTPCR	84284	ENSG00000135778
ZNF469	FALSE	FALSE	FALSE	TRUE	FALSE	FALSE	FALSE	FALSE	FALSE	FALSE	FALSE	FALSE	FALSE	1	ZNF469	84627	ENSG00000225614
RIOX2	FALSE	FALSE	FALSE	TRUE	FALSE	FALSE	FALSE	FALSE	FALSE	FALSE	FALSE	FALSE	FALSE	1	RIOX2	84864	ENSG00000170854
RSAD2	FALSE	FALSE	FALSE	TRUE	FALSE	FALSE	FALSE	FALSE	FALSE	FALSE	FALSE	FALSE	FALSE	1	RSAD2	91543	ENSG00000134321
CYGB	FALSE	FALSE	FALSE	TRUE	FALSE	FALSE	FALSE	FALSE	FALSE	FALSE	FALSE	FALSE	FALSE	1	CYGB	114757	ENSG00000161544
MARCHF3	FALSE	FALSE	FALSE	TRUE	FALSE	FALSE	FALSE	FALSE	FALSE	FALSE	FALSE	FALSE	FALSE	1	MARCHF3	115123	ENSG00000173926
SLC22A12	FALSE	FALSE	FALSE	TRUE	FALSE	FALSE	FALSE	FALSE	FALSE	FALSE	FALSE	FALSE	FALSE	1	SLC22A12	116085	ENSG00000197891
MTFMT	FALSE	FALSE	FALSE	TRUE	FALSE	FALSE	FALSE	FALSE	FALSE	FALSE	FALSE	FALSE	FALSE	1	MTFMT	123263	ENSG00000103707
ASPRV1	FALSE	FALSE	FALSE	TRUE	FALSE	FALSE	FALSE	FALSE	FALSE	FALSE	FALSE	FALSE	FALSE	1	ASPRV1	151516	ENSG00000244617
DDX53	FALSE	FALSE	FALSE	TRUE	FALSE	FALSE	FALSE	FALSE	FALSE	FALSE	FALSE	FALSE	FALSE	1	DDX53	168400	ENSG00000184735
ASXL1	FALSE	FALSE	FALSE	TRUE	FALSE	FALSE	FALSE	FALSE	FALSE	FALSE	FALSE	FALSE	FALSE	1	ASXL1	171023	ENSG00000171456
LDHD	FALSE	FALSE	FALSE	TRUE	FALSE	FALSE	FALSE	FALSE	FALSE	FALSE	FALSE	FALSE	FALSE	1	LDHD	197257	ENSG00000166816
TPCN2	FALSE	FALSE	FALSE	TRUE	FALSE	FALSE	FALSE	FALSE	FALSE	FALSE	FALSE	FALSE	FALSE	1	TPCN2	219931	ENSG00000162341
MARCHF8	FALSE	FALSE	FALSE	TRUE	FALSE	FALSE	FALSE	FALSE	FALSE	FALSE	FALSE	FALSE	FALSE	1	MARCHF8	220972	ENSG00000165406
DUSP28	FALSE	FALSE	FALSE	TRUE	FALSE	FALSE	FALSE	FALSE	FALSE	FALSE	FALSE	FALSE	FALSE	1	DUSP28	285193	ENSG00000188542
STON1-GTF2A1L	FALSE	FALSE	FALSE	TRUE	FALSE	FALSE	FALSE	FALSE	FALSE	FALSE	FALSE	FALSE	FALSE	1	STON1-GTF2A1L	286749	ENSG00000068781
NANOS2	FALSE	FALSE	FALSE	TRUE	FALSE	FALSE	FALSE	FALSE	FALSE	FALSE	FALSE	FALSE	FALSE	1	NANOS2	339345	ENSG00000188425
ARSI	FALSE	FALSE	FALSE	TRUE	FALSE	FALSE	FALSE	FALSE	FALSE	FALSE	FALSE	FALSE	FALSE	1	ARSI	340075	ENSG00000183876
TSPAN33	FALSE	FALSE	FALSE	TRUE	FALSE	FALSE	FALSE	FALSE	FALSE	FALSE	FALSE	FALSE	FALSE	1	TSPAN33	340348	ENSG00000158457
CPP	FALSE	FALSE	FALSE	TRUE	FALSE	FALSE	FALSE	FALSE	FALSE	FALSE	FALSE	FALSE	FALSE	1	CPP	340451
GEN1	FALSE	FALSE	FALSE	TRUE	FALSE	FALSE	FALSE	FALSE	FALSE	FALSE	FALSE	FALSE	FALSE	1	GEN1	348654	ENSG00000178295
GTF2H5	FALSE	FALSE	FALSE	TRUE	FALSE	FALSE	FALSE	FALSE	FALSE	FALSE	FALSE	FALSE	FALSE	1	GTF2H5	404672	ENSG00000272047
ANKHD1-EIF4EBP3	FALSE	FALSE	FALSE	TRUE	FALSE	FALSE	FALSE	FALSE	FALSE	FALSE	FALSE	FALSE	FALSE	1	ANKHD1-EIF4EBP3	404734	ENSG00000254996
KRT126P	FALSE	FALSE	FALSE	TRUE	FALSE	FALSE	FALSE	FALSE	FALSE	FALSE	FALSE	FALSE	FALSE	1	KRT126P	643865
TLX1NB	FALSE	FALSE	FALSE	TRUE	FALSE	FALSE	FALSE	FALSE	FALSE	FALSE	FALSE	FALSE	FALSE	1	TLX1NB	100038246	ENSG00000236311
MIR1307	FALSE	FALSE	FALSE	TRUE	FALSE	FALSE	FALSE	FALSE	FALSE	FALSE	FALSE	FALSE	FALSE	1	MIR1307	100302174	ENSG00000283867
NPY4R2	FALSE	FALSE	FALSE	TRUE	FALSE	FALSE	FALSE	FALSE	FALSE	FALSE	FALSE	FALSE	FALSE	1	NPY4R2	100996758	ENSG00000264717
BCRP3	FALSE	FALSE	FALSE	FALSE	TRUE	FALSE	FALSE	FALSE	FALSE	FALSE	FALSE	FALSE	FALSE	1	BCRP3	644165
CANT1	FALSE	FALSE	FALSE	FALSE	TRUE	FALSE	FALSE	FALSE	FALSE	FALSE	FALSE	FALSE	FALSE	1	CANT1	124583	ENSG00000171302
CYP2C19	FALSE	FALSE	FALSE	FALSE	TRUE	FALSE	FALSE	FALSE	FALSE	FALSE	FALSE	FALSE	FALSE	1	CYP2C19	1557	ENSG00000165841
CYP3A5	FALSE	FALSE	FALSE	FALSE	TRUE	FALSE	FALSE	FALSE	FALSE	FALSE	FALSE	FALSE	FALSE	1	CYP3A5	1577	ENSG00000106258
DCN	FALSE	FALSE	FALSE	FALSE	TRUE	FALSE	FALSE	FALSE	FALSE	FALSE	FALSE	FALSE	FALSE	1	DCN	1634	ENSG00000011465
EGR1	FALSE	FALSE	FALSE	FALSE	TRUE	FALSE	FALSE	FALSE	FALSE	FALSE	FALSE	FALSE	FALSE	1	EGR1	1958	ENSG00000120738
ENG	FALSE	FALSE	FALSE	FALSE	TRUE	FALSE	FALSE	FALSE	FALSE	FALSE	FALSE	FALSE	FALSE	1	ENG	2022	ENSG00000106991
FCGR2A	FALSE	FALSE	FALSE	FALSE	TRUE	FALSE	FALSE	FALSE	FALSE	FALSE	FALSE	FALSE	FALSE	1	FCGR2A	2212	ENSG00000143226
FUT4	FALSE	FALSE	FALSE	FALSE	TRUE	FALSE	FALSE	FALSE	FALSE	FALSE	FALSE	FALSE	FALSE	1	FUT4	2526	ENSG00000196371
GUCY1A1	FALSE	FALSE	FALSE	FALSE	TRUE	FALSE	FALSE	FALSE	FALSE	FALSE	FALSE	FALSE	FALSE	1	GUCY1A1	2982	ENSG00000164116
ICAM4	FALSE	FALSE	FALSE	FALSE	TRUE	FALSE	FALSE	FALSE	FALSE	FALSE	FALSE	FALSE	FALSE	1	ICAM4	3386	ENSG00000105371
KLF2	FALSE	FALSE	FALSE	FALSE	TRUE	FALSE	FALSE	FALSE	FALSE	FALSE	FALSE	FALSE	FALSE	1	KLF2	10365	ENSG00000127528
LPA	FALSE	FALSE	FALSE	FALSE	TRUE	FALSE	FALSE	FALSE	FALSE	FALSE	FALSE	FALSE	FALSE	1	LPA	4018	ENSG00000198670
PDE3A	FALSE	FALSE	FALSE	FALSE	TRUE	FALSE	FALSE	FALSE	FALSE	FALSE	FALSE	FALSE	FALSE	1	PDE3A	5139	ENSG00000172572
PLA2G6	FALSE	FALSE	FALSE	FALSE	TRUE	FALSE	FALSE	FALSE	FALSE	FALSE	FALSE	FALSE	FALSE	1	PLA2G6	8398	ENSG00000184381
PODXL	FALSE	FALSE	FALSE	FALSE	TRUE	FALSE	FALSE	FALSE	FALSE	FALSE	FALSE	FALSE	FALSE	1	PODXL	5420	ENSG00000128567
SCUBE2	FALSE	FALSE	FALSE	FALSE	TRUE	FALSE	FALSE	FALSE	FALSE	FALSE	FALSE	FALSE	FALSE	1	SCUBE2	57758	ENSG00000175356
SLC19A1	FALSE	FALSE	FALSE	FALSE	TRUE	FALSE	FALSE	FALSE	FALSE	FALSE	FALSE	FALSE	FALSE	1	SLC19A1	6573	ENSG00000173638
TBXAS1	FALSE	FALSE	FALSE	FALSE	TRUE	FALSE	FALSE	FALSE	FALSE	FALSE	FALSE	FALSE	FALSE	1	TBXAS1	6916	ENSG00000059377
TUBB1	FALSE	FALSE	FALSE	FALSE	TRUE	FALSE	FALSE	FALSE	FALSE	FALSE	FALSE	FALSE	FALSE	1	TUBB1	81027	ENSG00000101162
VHL	FALSE	FALSE	FALSE	FALSE	TRUE	FALSE	FALSE	FALSE	FALSE	FALSE	FALSE	FALSE	FALSE	1	VHL	7428	ENSG00000134086
CLCN7	FALSE	FALSE	FALSE	FALSE	FALSE	TRUE	FALSE	FALSE	FALSE	FALSE	FALSE	FALSE	FALSE	1	CLCN7	1186	ENSG00000103249
DKC1	FALSE	FALSE	FALSE	FALSE	FALSE	TRUE	FALSE	FALSE	FALSE	FALSE	FALSE	FALSE	FALSE	1	DKC1	1736	ENSG00000130826
TINF2	FALSE	FALSE	FALSE	FALSE	FALSE	TRUE	FALSE	FALSE	FALSE	FALSE	FALSE	FALSE	FALSE	1	TINF2	26277	ENSG00000092330
LBR	FALSE	FALSE	FALSE	FALSE	FALSE	TRUE	FALSE	FALSE	FALSE	FALSE	FALSE	FALSE	FALSE	1	LBR	3930	ENSG00000143815
PARN	FALSE	FALSE	FALSE	FALSE	FALSE	TRUE	FALSE	FALSE	FALSE	FALSE	FALSE	FALSE	FALSE	1	PARN	5073	ENSG00000140694
RTEL1	FALSE	FALSE	FALSE	FALSE	FALSE	TRUE	FALSE	FALSE	FALSE	FALSE	FALSE	FALSE	FALSE	1	RTEL1	51750	ENSG00000258366
ACD	FALSE	FALSE	FALSE	FALSE	FALSE	TRUE	FALSE	FALSE	FALSE	FALSE	FALSE	FALSE	FALSE	1	ACD	65057	ENSG00000102977
TERT	FALSE	FALSE	FALSE	FALSE	FALSE	TRUE	FALSE	FALSE	FALSE	FALSE	FALSE	FALSE	FALSE	1	TERT	7015	ENSG00000164362
ADTRP	FALSE	FALSE	FALSE	FALSE	FALSE	FALSE	TRUE	FALSE	FALSE	FALSE	FALSE	FALSE	FALSE	1	ADTRP	84830	ENSG00000111863
AK3	FALSE	FALSE	FALSE	FALSE	FALSE	FALSE	TRUE	FALSE	FALSE	FALSE	FALSE	FALSE	FALSE	1	AK3	50808	ENSG00000147853
AKAP1	FALSE	FALSE	FALSE	FALSE	FALSE	FALSE	TRUE	FALSE	FALSE	FALSE	FALSE	FALSE	FALSE	1	AKAP1	8165	ENSG00000121057
AKAP10	FALSE	FALSE	FALSE	FALSE	FALSE	FALSE	TRUE	FALSE	FALSE	FALSE	FALSE	FALSE	FALSE	1	AKAP10	11216	ENSG00000108599
ANO6	FALSE	FALSE	FALSE	FALSE	FALSE	FALSE	TRUE	FALSE	FALSE	FALSE	FALSE	FALSE	FALSE	1	ANO6	196527	ENSG00000177119
ANXA4	FALSE	FALSE	FALSE	FALSE	FALSE	FALSE	TRUE	FALSE	FALSE	FALSE	FALSE	FALSE	FALSE	1	ANXA4	307	ENSG00000196975
ANXA6	FALSE	FALSE	FALSE	FALSE	FALSE	FALSE	TRUE	FALSE	FALSE	FALSE	FALSE	FALSE	FALSE	1	ANXA6	309	ENSG00000197043
ANXA8	FALSE	FALSE	FALSE	FALSE	FALSE	FALSE	TRUE	FALSE	FALSE	FALSE	FALSE	FALSE	FALSE	1	ANXA8	653145	ENSG00000265190
BLOC1S6	FALSE	FALSE	FALSE	FALSE	FALSE	FALSE	TRUE	FALSE	FALSE	FALSE	FALSE	FALSE	FALSE	1	BLOC1S6	26258	ENSG00000104164
C4BPB	FALSE	FALSE	FALSE	FALSE	FALSE	FALSE	TRUE	FALSE	FALSE	FALSE	FALSE	FALSE	FALSE	1	C4BPB	725	ENSG00000123843
CAPZA1	FALSE	FALSE	FALSE	FALSE	FALSE	FALSE	TRUE	FALSE	FALSE	FALSE	FALSE	FALSE	FALSE	1	CAPZA1	829	ENSG00000116489
CAPZA2	FALSE	FALSE	FALSE	FALSE	FALSE	FALSE	TRUE	FALSE	FALSE	FALSE	FALSE	FALSE	FALSE	1	CAPZA2	830	ENSG00000198898
CAPZB	FALSE	FALSE	FALSE	FALSE	FALSE	FALSE	TRUE	FALSE	FALSE	FALSE	FALSE	FALSE	FALSE	1	CAPZB	832	ENSG00000077549
CARMIL1	FALSE	FALSE	FALSE	FALSE	FALSE	FALSE	TRUE	FALSE	FALSE	FALSE	FALSE	FALSE	FALSE	1	CARMIL1	55604	ENSG00000079691
CBX5	FALSE	FALSE	FALSE	FALSE	FALSE	FALSE	TRUE	FALSE	FALSE	FALSE	FALSE	FALSE	FALSE	1	CBX5	23468	ENSG00000094916
CD59	FALSE	FALSE	FALSE	FALSE	FALSE	FALSE	TRUE	FALSE	FALSE	FALSE	FALSE	FALSE	FALSE	1	CD59	966	ENSG00000085063
CDC42	FALSE	FALSE	FALSE	FALSE	FALSE	FALSE	TRUE	FALSE	FALSE	FALSE	FALSE	FALSE	FALSE	1	CDC42	998	ENSG00000070831
DOCK1	FALSE	FALSE	FALSE	FALSE	FALSE	FALSE	TRUE	FALSE	FALSE	FALSE	FALSE	FALSE	FALSE	1	DOCK1	1793	ENSG00000150760
DOCK6	FALSE	FALSE	FALSE	FALSE	FALSE	FALSE	TRUE	FALSE	FALSE	FALSE	FALSE	FALSE	FALSE	1	DOCK6	57572	ENSG00000130158
DOCK8	FALSE	FALSE	FALSE	FALSE	FALSE	FALSE	TRUE	FALSE	FALSE	FALSE	FALSE	FALSE	FALSE	1	DOCK8	81704	ENSG00000107099
DOCK9	FALSE	FALSE	FALSE	FALSE	FALSE	FALSE	TRUE	FALSE	FALSE	FALSE	FALSE	FALSE	FALSE	1	DOCK9	23348	ENSG00000088387
EHD2	FALSE	FALSE	FALSE	FALSE	FALSE	FALSE	TRUE	FALSE	FALSE	FALSE	FALSE	FALSE	FALSE	1	EHD2	30846	ENSG00000024422
EHD3	FALSE	FALSE	FALSE	FALSE	FALSE	FALSE	TRUE	FALSE	FALSE	FALSE	FALSE	FALSE	FALSE	1	EHD3	30845	ENSG00000013016
ENPP4	FALSE	FALSE	FALSE	FALSE	FALSE	FALSE	TRUE	FALSE	FALSE	FALSE	FALSE	FALSE	FALSE	1	ENPP4	22875	ENSG00000001561
FBLN1	FALSE	FALSE	FALSE	FALSE	FALSE	FALSE	TRUE	FALSE	FALSE	FALSE	FALSE	FALSE	FALSE	1	FBLN1	2192	ENSG00000077942
FOXA2	FALSE	FALSE	FALSE	FALSE	FALSE	FALSE	TRUE	FALSE	FALSE	FALSE	FALSE	FALSE	FALSE	1	FOXA2	3170	ENSG00000125798
GATA2	FALSE	FALSE	FALSE	FALSE	FALSE	FALSE	TRUE	FALSE	FALSE	FALSE	FALSE	FALSE	FALSE	1	GATA2	2624	ENSG00000179348
GATA4	FALSE	FALSE	FALSE	FALSE	FALSE	FALSE	TRUE	FALSE	FALSE	FALSE	FALSE	FALSE	FALSE	1	GATA4	2626	ENSG00000136574
GATA5	FALSE	FALSE	FALSE	FALSE	FALSE	FALSE	TRUE	FALSE	FALSE	FALSE	FALSE	FALSE	FALSE	1	GATA5	140628	ENSG00000130700
GATA6	FALSE	FALSE	FALSE	FALSE	FALSE	FALSE	TRUE	FALSE	FALSE	FALSE	FALSE	FALSE	FALSE	1	GATA6	2627	ENSG00000141448
GGCX	FALSE	FALSE	FALSE	FALSE	FALSE	FALSE	TRUE	FALSE	FALSE	FALSE	FALSE	FALSE	FALSE	1	GGCX	2677	ENSG00000115486
H3-3A	FALSE	FALSE	FALSE	FALSE	FALSE	FALSE	TRUE	FALSE	FALSE	FALSE	FALSE	FALSE	FALSE	1	H3-3A	3020	ENSG00000163041
H3-3B	FALSE	FALSE	FALSE	FALSE	FALSE	FALSE	TRUE	FALSE	FALSE	FALSE	FALSE	FALSE	FALSE	1	H3-3B	3021	ENSG00000132475
H3C1	FALSE	FALSE	FALSE	FALSE	FALSE	FALSE	TRUE	FALSE	FALSE	FALSE	FALSE	FALSE	FALSE	1	H3C1	8350	ENSG00000275714
H3C10	FALSE	FALSE	FALSE	FALSE	FALSE	FALSE	TRUE	FALSE	FALSE	FALSE	FALSE	FALSE	FALSE	1	H3C10	8357	ENSG00000278828
H3C11	FALSE	FALSE	FALSE	FALSE	FALSE	FALSE	TRUE	FALSE	FALSE	FALSE	FALSE	FALSE	FALSE	1	H3C11	8354	ENSG00000275379
H3C12	FALSE	FALSE	FALSE	FALSE	FALSE	FALSE	TRUE	FALSE	FALSE	FALSE	FALSE	FALSE	FALSE	1	H3C12	8356	ENSG00000197153
H3C13	FALSE	FALSE	FALSE	FALSE	FALSE	FALSE	TRUE	FALSE	FALSE	FALSE	FALSE	FALSE	FALSE	1	H3C13	653604	ENSG00000183598
H3C14	FALSE	FALSE	FALSE	FALSE	FALSE	FALSE	TRUE	FALSE	FALSE	FALSE	FALSE	FALSE	FALSE	1	H3C14	126961	ENSG00000203811
H3C15	FALSE	FALSE	FALSE	FALSE	FALSE	FALSE	TRUE	FALSE	FALSE	FALSE	FALSE	FALSE	FALSE	1	H3C15	333932	ENSG00000203852
H3C2	FALSE	FALSE	FALSE	FALSE	FALSE	FALSE	TRUE	FALSE	FALSE	FALSE	FALSE	FALSE	FALSE	1	H3C2	8358	ENSG00000286522
H3C3	FALSE	FALSE	FALSE	FALSE	FALSE	FALSE	TRUE	FALSE	FALSE	FALSE	FALSE	FALSE	FALSE	1	H3C3	8352	ENSG00000287080
H3C4	FALSE	FALSE	FALSE	FALSE	FALSE	FALSE	TRUE	FALSE	FALSE	FALSE	FALSE	FALSE	FALSE	1	H3C4	8351	ENSG00000197409
H3C6	FALSE	FALSE	FALSE	FALSE	FALSE	FALSE	TRUE	FALSE	FALSE	FALSE	FALSE	FALSE	FALSE	1	H3C6	8353	ENSG00000274750
H3C7	FALSE	FALSE	FALSE	FALSE	FALSE	FALSE	TRUE	FALSE	FALSE	FALSE	FALSE	FALSE	FALSE	1	H3C7	8968	ENSG00000277775
H3C8	FALSE	FALSE	FALSE	FALSE	FALSE	FALSE	TRUE	FALSE	FALSE	FALSE	FALSE	FALSE	FALSE	1	H3C8	8355	ENSG00000273983
HABP2	FALSE	FALSE	FALSE	FALSE	FALSE	FALSE	TRUE	FALSE	FALSE	FALSE	FALSE	FALSE	FALSE	1	HABP2	3026	ENSG00000148702
HBD	FALSE	FALSE	FALSE	FALSE	FALSE	FALSE	TRUE	FALSE	FALSE	FALSE	FALSE	FALSE	FALSE	1	HBD	3045	ENSG00000223609
HBE1	FALSE	FALSE	FALSE	FALSE	FALSE	FALSE	TRUE	FALSE	FALSE	FALSE	FALSE	FALSE	FALSE	1	HBE1	3046	ENSG00000213931
HBG1	FALSE	FALSE	FALSE	FALSE	FALSE	FALSE	TRUE	FALSE	FALSE	FALSE	FALSE	FALSE	FALSE	1	HBG1	3047	ENSG00000213934
HDAC1	FALSE	FALSE	FALSE	FALSE	FALSE	FALSE	TRUE	FALSE	FALSE	FALSE	FALSE	FALSE	FALSE	1	HDAC1	3065	ENSG00000116478
HMG20B	FALSE	FALSE	FALSE	FALSE	FALSE	FALSE	TRUE	FALSE	FALSE	FALSE	FALSE	FALSE	FALSE	1	HMG20B	10362	ENSG00000064961
HPS4	FALSE	FALSE	FALSE	FALSE	FALSE	FALSE	TRUE	FALSE	FALSE	FALSE	FALSE	FALSE	FALSE	1	HPS4	89781	ENSG00000100099
HPS5	FALSE	FALSE	FALSE	FALSE	FALSE	FALSE	TRUE	FALSE	FALSE	FALSE	FALSE	FALSE	FALSE	1	HPS5	11234	ENSG00000110756
HPS6	FALSE	FALSE	FALSE	FALSE	FALSE	FALSE	TRUE	FALSE	FALSE	FALSE	FALSE	FALSE	FALSE	1	HPS6	79803	ENSG00000166189
HPSE	FALSE	FALSE	FALSE	FALSE	FALSE	FALSE	TRUE	FALSE	FALSE	FALSE	FALSE	FALSE	FALSE	1	HPSE	10855	ENSG00000173083
HS3ST5	FALSE	FALSE	FALSE	FALSE	FALSE	FALSE	TRUE	FALSE	FALSE	FALSE	FALSE	FALSE	FALSE	1	HS3ST5	222537	ENSG00000249853
IFNA10	FALSE	FALSE	FALSE	FALSE	FALSE	FALSE	TRUE	FALSE	FALSE	FALSE	FALSE	FALSE	FALSE	1	IFNA10	3446	ENSG00000186803
IFNA13	FALSE	FALSE	FALSE	FALSE	FALSE	FALSE	TRUE	FALSE	FALSE	FALSE	FALSE	FALSE	FALSE	1	IFNA13	3447	ENSG00000233816
IFNA14	FALSE	FALSE	FALSE	FALSE	FALSE	FALSE	TRUE	FALSE	FALSE	FALSE	FALSE	FALSE	FALSE	1	IFNA14	3448	ENSG00000228083
IFNA16	FALSE	FALSE	FALSE	FALSE	FALSE	FALSE	TRUE	FALSE	FALSE	FALSE	FALSE	FALSE	FALSE	1	IFNA16	3449	ENSG00000147885
IFNA17	FALSE	FALSE	FALSE	FALSE	FALSE	FALSE	TRUE	FALSE	FALSE	FALSE	FALSE	FALSE	FALSE	1	IFNA17	3451	ENSG00000234829
IFNA21	FALSE	FALSE	FALSE	FALSE	FALSE	FALSE	TRUE	FALSE	FALSE	FALSE	FALSE	FALSE	FALSE	1	IFNA21	3452	ENSG00000137080
IFNA4	FALSE	FALSE	FALSE	FALSE	FALSE	FALSE	TRUE	FALSE	FALSE	FALSE	FALSE	FALSE	FALSE	1	IFNA4	3441	ENSG00000236637
IFNA5	FALSE	FALSE	FALSE	FALSE	FALSE	FALSE	TRUE	FALSE	FALSE	FALSE	FALSE	FALSE	FALSE	1	IFNA5	3442	ENSG00000147873
IFNA6	FALSE	FALSE	FALSE	FALSE	FALSE	FALSE	TRUE	FALSE	FALSE	FALSE	FALSE	FALSE	FALSE	1	IFNA6	3443	ENSG00000120235
IFNA7	FALSE	FALSE	FALSE	FALSE	FALSE	FALSE	TRUE	FALSE	FALSE	FALSE	FALSE	FALSE	FALSE	1	IFNA7	3444	ENSG00000214042
IFNA8	FALSE	FALSE	FALSE	FALSE	FALSE	FALSE	TRUE	FALSE	FALSE	FALSE	FALSE	FALSE	FALSE	1	IFNA8	3445	ENSG00000120242
IRF2	FALSE	FALSE	FALSE	FALSE	FALSE	FALSE	TRUE	FALSE	FALSE	FALSE	FALSE	FALSE	FALSE	1	IRF2	3660	ENSG00000168310
ITPK1	FALSE	FALSE	FALSE	FALSE	FALSE	FALSE	TRUE	FALSE	FALSE	FALSE	FALSE	FALSE	FALSE	1	ITPK1	3705	ENSG00000100605
JMJD1C	FALSE	FALSE	FALSE	FALSE	FALSE	FALSE	TRUE	FALSE	FALSE	FALSE	FALSE	FALSE	FALSE	1	JMJD1C	221037	ENSG00000171988
KDM1A	FALSE	FALSE	FALSE	FALSE	FALSE	FALSE	TRUE	FALSE	FALSE	FALSE	FALSE	FALSE	FALSE	1	KDM1A	23028	ENSG00000004487
LMAN1	FALSE	FALSE	FALSE	FALSE	FALSE	FALSE	TRUE	FALSE	FALSE	FALSE	FALSE	FALSE	FALSE	1	LMAN1	3998	ENSG00000074695
MAFF	FALSE	FALSE	FALSE	FALSE	FALSE	FALSE	TRUE	FALSE	FALSE	FALSE	FALSE	FALSE	FALSE	1	MAFF	23764	ENSG00000185022
MAFG	FALSE	FALSE	FALSE	FALSE	FALSE	FALSE	TRUE	FALSE	FALSE	FALSE	FALSE	FALSE	FALSE	1	MAFG	4097	ENSG00000197063
MAFK	FALSE	FALSE	FALSE	FALSE	FALSE	FALSE	TRUE	FALSE	FALSE	FALSE	FALSE	FALSE	FALSE	1	MAFK	7975	ENSG00000198517
MFN2	FALSE	FALSE	FALSE	FALSE	FALSE	FALSE	TRUE	FALSE	FALSE	FALSE	FALSE	FALSE	FALSE	1	MFN2	9927	ENSG00000116688
MICAL1	FALSE	FALSE	FALSE	FALSE	FALSE	FALSE	TRUE	FALSE	FALSE	FALSE	FALSE	FALSE	FALSE	1	MICAL1	64780	ENSG00000135596
NFE2	FALSE	FALSE	FALSE	FALSE	FALSE	FALSE	TRUE	FALSE	FALSE	FALSE	FALSE	FALSE	FALSE	1	NFE2	4778	ENSG00000123405
P2RX2	FALSE	FALSE	FALSE	FALSE	FALSE	FALSE	TRUE	FALSE	FALSE	FALSE	FALSE	FALSE	FALSE	1	P2RX2	22953	ENSG00000187848
P2RX3	FALSE	FALSE	FALSE	FALSE	FALSE	FALSE	TRUE	FALSE	FALSE	FALSE	FALSE	FALSE	FALSE	1	P2RX3	5024	ENSG00000109991
P2RX4	FALSE	FALSE	FALSE	FALSE	FALSE	FALSE	TRUE	FALSE	FALSE	FALSE	FALSE	FALSE	FALSE	1	P2RX4	5025	ENSG00000135124
P2RX5	FALSE	FALSE	FALSE	FALSE	FALSE	FALSE	TRUE	FALSE	FALSE	FALSE	FALSE	FALSE	FALSE	1	P2RX5	5026	ENSG00000083454
P2RX6	FALSE	FALSE	FALSE	FALSE	FALSE	FALSE	TRUE	FALSE	FALSE	FALSE	FALSE	FALSE	FALSE	1	P2RX6	9127	ENSG00000099957
PAFAH2	FALSE	FALSE	FALSE	FALSE	FALSE	FALSE	TRUE	FALSE	FALSE	FALSE	FALSE	FALSE	FALSE	1	PAFAH2	5051	ENSG00000158006
PAPSS2	FALSE	FALSE	FALSE	FALSE	FALSE	FALSE	TRUE	FALSE	FALSE	FALSE	FALSE	FALSE	FALSE	1	PAPSS2	9060	ENSG00000198682
PHF21A	FALSE	FALSE	FALSE	FALSE	FALSE	FALSE	TRUE	FALSE	FALSE	FALSE	FALSE	FALSE	FALSE	1	PHF21A	51317	ENSG00000135365
PLAUR	FALSE	FALSE	FALSE	FALSE	FALSE	FALSE	TRUE	FALSE	FALSE	FALSE	FALSE	FALSE	FALSE	1	PLAUR	5329	ENSG00000011422
PRDX2	FALSE	FALSE	FALSE	FALSE	FALSE	FALSE	TRUE	FALSE	FALSE	FALSE	FALSE	FALSE	FALSE	1	PRDX2	7001	ENSG00000167815
PRKACA	FALSE	FALSE	FALSE	FALSE	FALSE	FALSE	TRUE	FALSE	FALSE	FALSE	FALSE	FALSE	FALSE	1	PRKACA	5566	ENSG00000072062
PRKACB	FALSE	FALSE	FALSE	FALSE	FALSE	FALSE	TRUE	FALSE	FALSE	FALSE	FALSE	FALSE	FALSE	1	PRKACB	5567	ENSG00000142875
PRKACG	FALSE	FALSE	FALSE	FALSE	FALSE	FALSE	TRUE	FALSE	FALSE	FALSE	FALSE	FALSE	FALSE	1	PRKACG	5568	ENSG00000165059
PRKAR1A	FALSE	FALSE	FALSE	FALSE	FALSE	FALSE	TRUE	FALSE	FALSE	FALSE	FALSE	FALSE	FALSE	1	PRKAR1A	5573	ENSG00000108946
PRKAR1B	FALSE	FALSE	FALSE	FALSE	FALSE	FALSE	TRUE	FALSE	FALSE	FALSE	FALSE	FALSE	FALSE	1	PRKAR1B	5575	ENSG00000188191
PRKAR2A	FALSE	FALSE	FALSE	FALSE	FALSE	FALSE	TRUE	FALSE	FALSE	FALSE	FALSE	FALSE	FALSE	1	PRKAR2A	5576	ENSG00000114302
PRKAR2B	FALSE	FALSE	FALSE	FALSE	FALSE	FALSE	TRUE	FALSE	FALSE	FALSE	FALSE	FALSE	FALSE	1	PRKAR2B	5577	ENSG00000005249
PROZ	FALSE	FALSE	FALSE	FALSE	FALSE	FALSE	TRUE	FALSE	FALSE	FALSE	FALSE	FALSE	FALSE	1	PROZ	8858	ENSG00000126231
PSEN1	FALSE	FALSE	FALSE	FALSE	FALSE	FALSE	TRUE	FALSE	FALSE	FALSE	FALSE	FALSE	FALSE	1	PSEN1	5663	ENSG00000080815
RAB27A	FALSE	FALSE	FALSE	FALSE	FALSE	FALSE	TRUE	FALSE	FALSE	FALSE	FALSE	FALSE	FALSE	1	RAB27A	5873	ENSG00000069974
RAB5A	FALSE	FALSE	FALSE	FALSE	FALSE	FALSE	TRUE	FALSE	FALSE	FALSE	FALSE	FALSE	FALSE	1	RAB5A	5868	ENSG00000144566
RAD51B	FALSE	FALSE	FALSE	FALSE	FALSE	FALSE	TRUE	FALSE	FALSE	FALSE	FALSE	FALSE	FALSE	1	RAD51B	5890	ENSG00000182185
RAD51C	FALSE	FALSE	FALSE	FALSE	FALSE	FALSE	TRUE	FALSE	FALSE	FALSE	FALSE	FALSE	FALSE	1	RAD51C	5889	ENSG00000108384
RBSN	FALSE	FALSE	FALSE	FALSE	FALSE	FALSE	TRUE	FALSE	FALSE	FALSE	FALSE	FALSE	FALSE	1	RBSN	64145	ENSG00000131381
RCOR1	FALSE	FALSE	FALSE	FALSE	FALSE	FALSE	TRUE	FALSE	FALSE	FALSE	FALSE	FALSE	FALSE	1	RCOR1	23186	ENSG00000089902
SEMG1	FALSE	FALSE	FALSE	FALSE	FALSE	FALSE	TRUE	FALSE	FALSE	FALSE	FALSE	FALSE	FALSE	1	SEMG1	6406	ENSG00000124233
SEMG2	FALSE	FALSE	FALSE	FALSE	FALSE	FALSE	TRUE	FALSE	FALSE	FALSE	FALSE	FALSE	FALSE	1	SEMG2	6407	ENSG00000124157
SH2B1	FALSE	FALSE	FALSE	FALSE	FALSE	FALSE	TRUE	FALSE	FALSE	FALSE	FALSE	FALSE	FALSE	1	SH2B1	25970	ENSG00000178188
SHH	FALSE	FALSE	FALSE	FALSE	FALSE	FALSE	TRUE	FALSE	FALSE	FALSE	FALSE	FALSE	FALSE	1	SHH	6469	ENSG00000164690
SLC4A1	FALSE	FALSE	FALSE	FALSE	FALSE	FALSE	TRUE	FALSE	FALSE	FALSE	FALSE	FALSE	FALSE	1	SLC4A1	6521	ENSG00000004939
TFPI2	FALSE	FALSE	FALSE	FALSE	FALSE	FALSE	TRUE	FALSE	FALSE	FALSE	FALSE	FALSE	FALSE	1	TFPI2	7980	ENSG00000105825
TSPAN8	FALSE	FALSE	FALSE	FALSE	FALSE	FALSE	TRUE	FALSE	FALSE	FALSE	FALSE	FALSE	FALSE	1	TSPAN8	7103	ENSG00000127324
VPS45	FALSE	FALSE	FALSE	FALSE	FALSE	FALSE	TRUE	FALSE	FALSE	FALSE	FALSE	FALSE	FALSE	1	VPS45	11311	ENSG00000136631
VTN	FALSE	FALSE	FALSE	FALSE	FALSE	FALSE	TRUE	FALSE	FALSE	FALSE	FALSE	FALSE	FALSE	1	VTN	7448	ENSG00000109072
ZFPM2	FALSE	FALSE	FALSE	FALSE	FALSE	FALSE	TRUE	FALSE	FALSE	FALSE	FALSE	FALSE	FALSE	1	ZFPM2	23414	ENSG00000169946
ABCD1	FALSE	FALSE	FALSE	FALSE	FALSE	FALSE	FALSE	TRUE	FALSE	FALSE	FALSE	FALSE	FALSE	1	ABCD1	215	ENSG00000101986
ABCD2	FALSE	FALSE	FALSE	FALSE	FALSE	FALSE	FALSE	TRUE	FALSE	FALSE	FALSE	FALSE	FALSE	1	ABCD2	225	ENSG00000173208
ABCF1	FALSE	FALSE	FALSE	FALSE	FALSE	FALSE	FALSE	TRUE	FALSE	FALSE	FALSE	FALSE	FALSE	1	ABCF1	23	ENSG00000204574
ABHD12	FALSE	FALSE	FALSE	FALSE	FALSE	FALSE	FALSE	TRUE	FALSE	FALSE	FALSE	FALSE	FALSE	1	ABHD12	26090	ENSG00000100997
ABR	FALSE	FALSE	FALSE	FALSE	FALSE	FALSE	FALSE	TRUE	FALSE	FALSE	FALSE	FALSE	FALSE	1	ABR	29	ENSG00000159842
ACER3	FALSE	FALSE	FALSE	FALSE	FALSE	FALSE	FALSE	TRUE	FALSE	FALSE	FALSE	FALSE	FALSE	1	ACER3	55331	ENSG00000078124
ACKR1	FALSE	FALSE	FALSE	FALSE	FALSE	FALSE	FALSE	TRUE	FALSE	FALSE	FALSE	FALSE	FALSE	1	ACKR1	2532	ENSG00000213088
ACKR2	FALSE	FALSE	FALSE	FALSE	FALSE	FALSE	FALSE	TRUE	FALSE	FALSE	FALSE	FALSE	FALSE	1	ACKR2	1238	ENSG00000144648
ACP5	FALSE	FALSE	FALSE	FALSE	FALSE	FALSE	FALSE	TRUE	FALSE	FALSE	FALSE	FALSE	FALSE	1	ACP5	54	ENSG00000102575
ACVR1	FALSE	FALSE	FALSE	FALSE	FALSE	FALSE	FALSE	TRUE	FALSE	FALSE	FALSE	FALSE	FALSE	1	ACVR1	90	ENSG00000115170
ADAM8	FALSE	FALSE	FALSE	FALSE	FALSE	FALSE	FALSE	TRUE	FALSE	FALSE	FALSE	FALSE	FALSE	1	ADAM8	101	ENSG00000151651
ADAMTS12	FALSE	FALSE	FALSE	FALSE	FALSE	FALSE	FALSE	TRUE	FALSE	FALSE	FALSE	FALSE	FALSE	1	ADAMTS12	81792	ENSG00000151388
ADCY7	FALSE	FALSE	FALSE	FALSE	FALSE	FALSE	FALSE	TRUE	FALSE	FALSE	FALSE	FALSE	FALSE	1	ADCY7	113	ENSG00000121281
ADGRE2	FALSE	FALSE	FALSE	FALSE	FALSE	FALSE	FALSE	TRUE	FALSE	FALSE	FALSE	FALSE	FALSE	1	ADGRE2	30817	ENSG00000127507
ADGRE5	FALSE	FALSE	FALSE	FALSE	FALSE	FALSE	FALSE	TRUE	FALSE	FALSE	FALSE	FALSE	FALSE	1	ADGRE5	976	ENSG00000123146
ADORA1	FALSE	FALSE	FALSE	FALSE	FALSE	FALSE	FALSE	TRUE	FALSE	FALSE	FALSE	FALSE	FALSE	1	ADORA1	134	ENSG00000163485
ADORA2B	FALSE	FALSE	FALSE	FALSE	FALSE	FALSE	FALSE	TRUE	FALSE	FALSE	FALSE	FALSE	FALSE	1	ADORA2B	136	ENSG00000170425
ADORA3	FALSE	FALSE	FALSE	FALSE	FALSE	FALSE	FALSE	TRUE	FALSE	FALSE	FALSE	FALSE	FALSE	1	ADORA3	140	ENSG00000282608
AFAP1L2	FALSE	FALSE	FALSE	FALSE	FALSE	FALSE	FALSE	TRUE	FALSE	FALSE	FALSE	FALSE	FALSE	1	AFAP1L2	84632	ENSG00000169129
AHCY	FALSE	FALSE	FALSE	FALSE	FALSE	FALSE	FALSE	TRUE	FALSE	FALSE	FALSE	FALSE	FALSE	1	AHCY	191	ENSG00000101444
AIM2	FALSE	FALSE	FALSE	FALSE	FALSE	FALSE	FALSE	TRUE	FALSE	FALSE	FALSE	FALSE	FALSE	1	AIM2	9447	ENSG00000163568
AIMP1	FALSE	FALSE	FALSE	FALSE	FALSE	FALSE	FALSE	TRUE	FALSE	FALSE	FALSE	FALSE	FALSE	1	AIMP1	9255	ENSG00000164022
AKNA	FALSE	FALSE	FALSE	FALSE	FALSE	FALSE	FALSE	TRUE	FALSE	FALSE	FALSE	FALSE	FALSE	1	AKNA	80709	ENSG00000106948
ALOX15	FALSE	FALSE	FALSE	FALSE	FALSE	FALSE	FALSE	TRUE	FALSE	FALSE	FALSE	FALSE	FALSE	1	ALOX15	246	ENSG00000161905
ALOX5	FALSE	FALSE	FALSE	FALSE	FALSE	FALSE	FALSE	TRUE	FALSE	FALSE	FALSE	FALSE	FALSE	1	ALOX5	240	ENSG00000012779
ALOX5AP	FALSE	FALSE	FALSE	FALSE	FALSE	FALSE	FALSE	TRUE	FALSE	FALSE	FALSE	FALSE	FALSE	1	ALOX5AP	241	ENSG00000132965
ANXA1	FALSE	FALSE	FALSE	FALSE	FALSE	FALSE	FALSE	TRUE	FALSE	FALSE	FALSE	FALSE	FALSE	1	ANXA1	301	ENSG00000135046
AOAH	FALSE	FALSE	FALSE	FALSE	FALSE	FALSE	FALSE	TRUE	FALSE	FALSE	FALSE	FALSE	FALSE	1	AOAH	313	ENSG00000136250
AOC3	FALSE	FALSE	FALSE	FALSE	FALSE	FALSE	FALSE	TRUE	FALSE	FALSE	FALSE	FALSE	FALSE	1	AOC3	8639	ENSG00000131471
APOA2	FALSE	FALSE	FALSE	FALSE	FALSE	FALSE	FALSE	TRUE	FALSE	FALSE	FALSE	FALSE	FALSE	1	APOA2	336	ENSG00000158874
APOD	FALSE	FALSE	FALSE	FALSE	FALSE	FALSE	FALSE	TRUE	FALSE	FALSE	FALSE	FALSE	FALSE	1	APOD	347	ENSG00000189058
APOL3	FALSE	FALSE	FALSE	FALSE	FALSE	FALSE	FALSE	TRUE	FALSE	FALSE	FALSE	FALSE	FALSE	1	APOL3	80833	ENSG00000128284
APPL1	FALSE	FALSE	FALSE	FALSE	FALSE	FALSE	FALSE	TRUE	FALSE	FALSE	FALSE	FALSE	FALSE	1	APPL1	26060	ENSG00000157500
APPL2	FALSE	FALSE	FALSE	FALSE	FALSE	FALSE	FALSE	TRUE	FALSE	FALSE	FALSE	FALSE	FALSE	1	APPL2	55198	ENSG00000136044
AREL1	FALSE	FALSE	FALSE	FALSE	FALSE	FALSE	FALSE	TRUE	FALSE	FALSE	FALSE	FALSE	FALSE	1	AREL1	9870	ENSG00000119682
ASH1L	FALSE	FALSE	FALSE	FALSE	FALSE	FALSE	FALSE	TRUE	FALSE	FALSE	FALSE	FALSE	FALSE	1	ASH1L	55870	ENSG00000116539
ATRN	FALSE	FALSE	FALSE	FALSE	FALSE	FALSE	FALSE	TRUE	FALSE	FALSE	FALSE	FALSE	FALSE	1	ATRN	8455	ENSG00000088812
AZU1	FALSE	FALSE	FALSE	FALSE	FALSE	FALSE	FALSE	TRUE	FALSE	FALSE	FALSE	FALSE	FALSE	1	AZU1	566	ENSG00000172232
B4GALT1	FALSE	FALSE	FALSE	FALSE	FALSE	FALSE	FALSE	TRUE	FALSE	FALSE	FALSE	FALSE	FALSE	1	B4GALT1	2683	ENSG00000086062
BAP1	FALSE	FALSE	FALSE	FALSE	FALSE	FALSE	FALSE	TRUE	FALSE	FALSE	FALSE	FALSE	FALSE	1	BAP1	8314	ENSG00000163930
BCL6B	FALSE	FALSE	FALSE	FALSE	FALSE	FALSE	FALSE	TRUE	FALSE	FALSE	FALSE	FALSE	FALSE	1	BCL6B	255877	ENSG00000161940
BIRC2	FALSE	FALSE	FALSE	FALSE	FALSE	FALSE	FALSE	TRUE	FALSE	FALSE	FALSE	FALSE	FALSE	1	BIRC2	329	ENSG00000110330
BIRC3	FALSE	FALSE	FALSE	FALSE	FALSE	FALSE	FALSE	TRUE	FALSE	FALSE	FALSE	FALSE	FALSE	1	BIRC3	330	ENSG00000023445
BLNK	FALSE	FALSE	FALSE	FALSE	FALSE	FALSE	FALSE	TRUE	FALSE	FALSE	FALSE	FALSE	FALSE	1	BLNK	29760	ENSG00000095585
BMP2	FALSE	FALSE	FALSE	FALSE	FALSE	FALSE	FALSE	TRUE	FALSE	FALSE	FALSE	FALSE	FALSE	1	BMP2	650	ENSG00000125845
BMPR1B	FALSE	FALSE	FALSE	FALSE	FALSE	FALSE	FALSE	TRUE	FALSE	FALSE	FALSE	FALSE	FALSE	1	BMPR1B	658	ENSG00000138696
BRD4	FALSE	FALSE	FALSE	FALSE	FALSE	FALSE	FALSE	TRUE	FALSE	FALSE	FALSE	FALSE	FALSE	1	BRD4	23476	ENSG00000141867
BST1	FALSE	FALSE	FALSE	FALSE	FALSE	FALSE	FALSE	TRUE	FALSE	FALSE	FALSE	FALSE	FALSE	1	BST1	683	ENSG00000109743
C1QTNF12	FALSE	FALSE	FALSE	FALSE	FALSE	FALSE	FALSE	TRUE	FALSE	FALSE	FALSE	FALSE	FALSE	1	C1QTNF12	388581	ENSG00000184163
C1QTNF3	FALSE	FALSE	FALSE	FALSE	FALSE	FALSE	FALSE	TRUE	FALSE	FALSE	FALSE	FALSE	FALSE	1	C1QTNF3	114899	ENSG00000082196
C2CD4A	FALSE	FALSE	FALSE	FALSE	FALSE	FALSE	FALSE	TRUE	FALSE	FALSE	FALSE	FALSE	FALSE	1	C2CD4A	145741	ENSG00000198535
C2CD4B	FALSE	FALSE	FALSE	FALSE	FALSE	FALSE	FALSE	TRUE	FALSE	FALSE	FALSE	FALSE	FALSE	1	C2CD4B	388125	ENSG00000205502
C3AR1	FALSE	FALSE	FALSE	FALSE	FALSE	FALSE	FALSE	TRUE	FALSE	FALSE	FALSE	FALSE	FALSE	1	C3AR1	719	ENSG00000171860
C4A	FALSE	FALSE	FALSE	FALSE	FALSE	FALSE	FALSE	TRUE	FALSE	FALSE	FALSE	FALSE	FALSE	1	C4A	720	ENSG00000244731
C4B_2	FALSE	FALSE	FALSE	FALSE	FALSE	FALSE	FALSE	TRUE	FALSE	FALSE	FALSE	FALSE	FALSE	1	C4B_2	100293534
C5AR2	FALSE	FALSE	FALSE	FALSE	FALSE	FALSE	FALSE	TRUE	FALSE	FALSE	FALSE	FALSE	FALSE	1	C5AR2	27202	ENSG00000134830
CALCRL	FALSE	FALSE	FALSE	FALSE	FALSE	FALSE	FALSE	TRUE	FALSE	FALSE	FALSE	FALSE	FALSE	1	CALCRL	10203	ENSG00000064989
CAMK1D	FALSE	FALSE	FALSE	FALSE	FALSE	FALSE	FALSE	TRUE	FALSE	FALSE	FALSE	FALSE	FALSE	1	CAMK1D	57118	ENSG00000183049
CAMK4	FALSE	FALSE	FALSE	FALSE	FALSE	FALSE	FALSE	TRUE	FALSE	FALSE	FALSE	FALSE	FALSE	1	CAMK4	814	ENSG00000152495
CARD18	FALSE	FALSE	FALSE	FALSE	FALSE	FALSE	FALSE	TRUE	FALSE	FALSE	FALSE	FALSE	FALSE	1	CARD18	59082	ENSG00000255501
CASP12	FALSE	FALSE	FALSE	FALSE	FALSE	FALSE	FALSE	TRUE	FALSE	FALSE	FALSE	FALSE	FALSE	1	CASP12	100506742	ENSG00000204403
CASP4	FALSE	FALSE	FALSE	FALSE	FALSE	FALSE	FALSE	TRUE	FALSE	FALSE	FALSE	FALSE	FALSE	1	CASP4	837	ENSG00000196954
CASP5	FALSE	FALSE	FALSE	FALSE	FALSE	FALSE	FALSE	TRUE	FALSE	FALSE	FALSE	FALSE	FALSE	1	CASP5	838	ENSG00000137757
CCL1	FALSE	FALSE	FALSE	FALSE	FALSE	FALSE	FALSE	TRUE	FALSE	FALSE	FALSE	FALSE	FALSE	1	CCL1	6346	ENSG00000108702
CCL13	FALSE	FALSE	FALSE	FALSE	FALSE	FALSE	FALSE	TRUE	FALSE	FALSE	FALSE	FALSE	FALSE	1	CCL13	6357	ENSG00000181374
CCL14	FALSE	FALSE	FALSE	FALSE	FALSE	FALSE	FALSE	TRUE	FALSE	FALSE	FALSE	FALSE	FALSE	1	CCL14	6358	ENSG00000276409
CCL15	FALSE	FALSE	FALSE	FALSE	FALSE	FALSE	FALSE	TRUE	FALSE	FALSE	FALSE	FALSE	FALSE	1	CCL15	6359	ENSG00000275718
CCL15-CCL14	FALSE	FALSE	FALSE	FALSE	FALSE	FALSE	FALSE	TRUE	FALSE	FALSE	FALSE	FALSE	FALSE	1	CCL15-CCL14	348249
CCL16	FALSE	FALSE	FALSE	FALSE	FALSE	FALSE	FALSE	TRUE	FALSE	FALSE	FALSE	FALSE	FALSE	1	CCL16	6360	ENSG00000275152
CCL17	FALSE	FALSE	FALSE	FALSE	FALSE	FALSE	FALSE	TRUE	FALSE	FALSE	FALSE	FALSE	FALSE	1	CCL17	6361	ENSG00000102970
CCL18	FALSE	FALSE	FALSE	FALSE	FALSE	FALSE	FALSE	TRUE	FALSE	FALSE	FALSE	FALSE	FALSE	1	CCL18	6362	ENSG00000275385
CCL19	FALSE	FALSE	FALSE	FALSE	FALSE	FALSE	FALSE	TRUE	FALSE	FALSE	FALSE	FALSE	FALSE	1	CCL19	6363	ENSG00000172724
CCL22	FALSE	FALSE	FALSE	FALSE	FALSE	FALSE	FALSE	TRUE	FALSE	FALSE	FALSE	FALSE	FALSE	1	CCL22	6367	ENSG00000102962
CCL23	FALSE	FALSE	FALSE	FALSE	FALSE	FALSE	FALSE	TRUE	FALSE	FALSE	FALSE	FALSE	FALSE	1	CCL23	6368	ENSG00000274736
CCL24	FALSE	FALSE	FALSE	FALSE	FALSE	FALSE	FALSE	TRUE	FALSE	FALSE	FALSE	FALSE	FALSE	1	CCL24	6369	ENSG00000106178
CCL25	FALSE	FALSE	FALSE	FALSE	FALSE	FALSE	FALSE	TRUE	FALSE	FALSE	FALSE	FALSE	FALSE	1	CCL25	6370	ENSG00000131142
CCL26	FALSE	FALSE	FALSE	FALSE	FALSE	FALSE	FALSE	TRUE	FALSE	FALSE	FALSE	FALSE	FALSE	1	CCL26	10344	ENSG00000006606
CCL3L1	FALSE	FALSE	FALSE	FALSE	FALSE	FALSE	FALSE	TRUE	FALSE	FALSE	FALSE	FALSE	FALSE	1	CCL3L1	6349
CCL3L3	FALSE	FALSE	FALSE	FALSE	FALSE	FALSE	FALSE	TRUE	FALSE	FALSE	FALSE	FALSE	FALSE	1	CCL3L3	414062	ENSG00000276085
CCL4L2	FALSE	FALSE	FALSE	FALSE	FALSE	FALSE	FALSE	TRUE	FALSE	FALSE	FALSE	FALSE	FALSE	1	CCL4L2	9560	ENSG00000276070
CCN3	FALSE	FALSE	FALSE	FALSE	FALSE	FALSE	FALSE	TRUE	FALSE	FALSE	FALSE	FALSE	FALSE	1	CCN3	4856	ENSG00000136999
CCN4	FALSE	FALSE	FALSE	FALSE	FALSE	FALSE	FALSE	TRUE	FALSE	FALSE	FALSE	FALSE	FALSE	1	CCN4	8840	ENSG00000104415
CCR2	FALSE	FALSE	FALSE	FALSE	FALSE	FALSE	FALSE	TRUE	FALSE	FALSE	FALSE	FALSE	FALSE	1	CCR2	729230	ENSG00000121807
CCR3	FALSE	FALSE	FALSE	FALSE	FALSE	FALSE	FALSE	TRUE	FALSE	FALSE	FALSE	FALSE	FALSE	1	CCR3	1232	ENSG00000183625
CCR4	FALSE	FALSE	FALSE	FALSE	FALSE	FALSE	FALSE	TRUE	FALSE	FALSE	FALSE	FALSE	FALSE	1	CCR4	1233	ENSG00000183813
CCR7	FALSE	FALSE	FALSE	FALSE	FALSE	FALSE	FALSE	TRUE	FALSE	FALSE	FALSE	FALSE	FALSE	1	CCR7	1236	ENSG00000126353
CCRL2	FALSE	FALSE	FALSE	FALSE	FALSE	FALSE	FALSE	TRUE	FALSE	FALSE	FALSE	FALSE	FALSE	1	CCRL2	9034	ENSG00000121797
CD180	FALSE	FALSE	FALSE	FALSE	FALSE	FALSE	FALSE	TRUE	FALSE	FALSE	FALSE	FALSE	FALSE	1	CD180	4064	ENSG00000134061
CD44	FALSE	FALSE	FALSE	FALSE	FALSE	FALSE	FALSE	TRUE	FALSE	FALSE	FALSE	FALSE	FALSE	1	CD44	960	ENSG00000026508
CD47	FALSE	FALSE	FALSE	FALSE	FALSE	FALSE	FALSE	TRUE	FALSE	FALSE	FALSE	FALSE	FALSE	1	CD47	961	ENSG00000196776
CD5L	FALSE	FALSE	FALSE	FALSE	FALSE	FALSE	FALSE	TRUE	FALSE	FALSE	FALSE	FALSE	FALSE	1	CD5L	922	ENSG00000073754
CD6	FALSE	FALSE	FALSE	FALSE	FALSE	FALSE	FALSE	TRUE	FALSE	FALSE	FALSE	FALSE	FALSE	1	CD6	923	ENSG00000013725
CD96	FALSE	FALSE	FALSE	FALSE	FALSE	FALSE	FALSE	TRUE	FALSE	FALSE	FALSE	FALSE	FALSE	1	CD96	10225	ENSG00000153283
CDH5	FALSE	FALSE	FALSE	FALSE	FALSE	FALSE	FALSE	TRUE	FALSE	FALSE	FALSE	FALSE	FALSE	1	CDH5	1003	ENSG00000179776
CDK19	FALSE	FALSE	FALSE	FALSE	FALSE	FALSE	FALSE	TRUE	FALSE	FALSE	FALSE	FALSE	FALSE	1	CDK19	23097	ENSG00000155111
CDO1	FALSE	FALSE	FALSE	FALSE	FALSE	FALSE	FALSE	TRUE	FALSE	FALSE	FALSE	FALSE	FALSE	1	CDO1	1036	ENSG00000129596
CEBPA	FALSE	FALSE	FALSE	FALSE	FALSE	FALSE	FALSE	TRUE	FALSE	FALSE	FALSE	FALSE	FALSE	1	CEBPA	1050	ENSG00000245848
CEBPB	FALSE	FALSE	FALSE	FALSE	FALSE	FALSE	FALSE	TRUE	FALSE	FALSE	FALSE	FALSE	FALSE	1	CEBPB	1051	ENSG00000172216
CELA1	FALSE	FALSE	FALSE	FALSE	FALSE	FALSE	FALSE	TRUE	FALSE	FALSE	FALSE	FALSE	FALSE	1	CELA1	1990	ENSG00000139610
CERS6	FALSE	FALSE	FALSE	FALSE	FALSE	FALSE	FALSE	TRUE	FALSE	FALSE	FALSE	FALSE	FALSE	1	CERS6	253782	ENSG00000172292
CHI3L1	FALSE	FALSE	FALSE	FALSE	FALSE	FALSE	FALSE	TRUE	FALSE	FALSE	FALSE	FALSE	FALSE	1	CHI3L1	1116	ENSG00000133048
CHIA	FALSE	FALSE	FALSE	FALSE	FALSE	FALSE	FALSE	TRUE	FALSE	FALSE	FALSE	FALSE	FALSE	1	CHIA	27159	ENSG00000134216
CHST1	FALSE	FALSE	FALSE	FALSE	FALSE	FALSE	FALSE	TRUE	FALSE	FALSE	FALSE	FALSE	FALSE	1	CHST1	8534	ENSG00000175264
CHST2	FALSE	FALSE	FALSE	FALSE	FALSE	FALSE	FALSE	TRUE	FALSE	FALSE	FALSE	FALSE	FALSE	1	CHST2	9435	ENSG00000175040
CHST4	FALSE	FALSE	FALSE	FALSE	FALSE	FALSE	FALSE	TRUE	FALSE	FALSE	FALSE	FALSE	FALSE	1	CHST4	10164	ENSG00000140835
CHUK	FALSE	FALSE	FALSE	FALSE	FALSE	FALSE	FALSE	TRUE	FALSE	FALSE	FALSE	FALSE	FALSE	1	CHUK	1147	ENSG00000213341
CIITA	FALSE	FALSE	FALSE	FALSE	FALSE	FALSE	FALSE	TRUE	FALSE	FALSE	FALSE	FALSE	FALSE	1	CIITA	4261	ENSG00000179583
CLEC7A	FALSE	FALSE	FALSE	FALSE	FALSE	FALSE	FALSE	TRUE	FALSE	FALSE	FALSE	FALSE	FALSE	1	CLEC7A	64581	ENSG00000172243
CLOCK	FALSE	FALSE	FALSE	FALSE	FALSE	FALSE	FALSE	TRUE	FALSE	FALSE	FALSE	FALSE	FALSE	1	CLOCK	9575	ENSG00000134852
CMKLR1	FALSE	FALSE	FALSE	FALSE	FALSE	FALSE	FALSE	TRUE	FALSE	FALSE	FALSE	FALSE	FALSE	1	CMKLR1	1240	ENSG00000174600
CNR2	FALSE	FALSE	FALSE	FALSE	FALSE	FALSE	FALSE	TRUE	FALSE	FALSE	FALSE	FALSE	FALSE	1	CNR2	1269	ENSG00000188822
CREB3L3	FALSE	FALSE	FALSE	FALSE	FALSE	FALSE	FALSE	TRUE	FALSE	FALSE	FALSE	FALSE	FALSE	1	CREB3L3	84699	ENSG00000060566
CRH	FALSE	FALSE	FALSE	FALSE	FALSE	FALSE	FALSE	TRUE	FALSE	FALSE	FALSE	FALSE	FALSE	1	CRH	1392	ENSG00000147571
CRHBP	FALSE	FALSE	FALSE	FALSE	FALSE	FALSE	FALSE	TRUE	FALSE	FALSE	FALSE	FALSE	FALSE	1	CRHBP	1393	ENSG00000145708
CSF1R	FALSE	FALSE	FALSE	FALSE	FALSE	FALSE	FALSE	TRUE	FALSE	FALSE	FALSE	FALSE	FALSE	1	CSF1R	1436	ENSG00000182578
CSRP3	FALSE	FALSE	FALSE	FALSE	FALSE	FALSE	FALSE	TRUE	FALSE	FALSE	FALSE	FALSE	FALSE	1	CSRP3	8048	ENSG00000129170
CUEDC2	FALSE	FALSE	FALSE	FALSE	FALSE	FALSE	FALSE	TRUE	FALSE	FALSE	FALSE	FALSE	FALSE	1	CUEDC2	79004	ENSG00000107874
CX3CL1	FALSE	FALSE	FALSE	FALSE	FALSE	FALSE	FALSE	TRUE	FALSE	FALSE	FALSE	FALSE	FALSE	1	CX3CL1	6376	ENSG00000006210
CXCL11	FALSE	FALSE	FALSE	FALSE	FALSE	FALSE	FALSE	TRUE	FALSE	FALSE	FALSE	FALSE	FALSE	1	CXCL11	6373	ENSG00000169248
CXCL13	FALSE	FALSE	FALSE	FALSE	FALSE	FALSE	FALSE	TRUE	FALSE	FALSE	FALSE	FALSE	FALSE	1	CXCL13	10563	ENSG00000156234
CXCL17	FALSE	FALSE	FALSE	FALSE	FALSE	FALSE	FALSE	TRUE	FALSE	FALSE	FALSE	FALSE	FALSE	1	CXCL17	284340	ENSG00000189377
CXCL5	FALSE	FALSE	FALSE	FALSE	FALSE	FALSE	FALSE	TRUE	FALSE	FALSE	FALSE	FALSE	FALSE	1	CXCL5	6374	ENSG00000163735
CXCL6	FALSE	FALSE	FALSE	FALSE	FALSE	FALSE	FALSE	TRUE	FALSE	FALSE	FALSE	FALSE	FALSE	1	CXCL6	6372	ENSG00000124875
CYBA	FALSE	FALSE	FALSE	FALSE	FALSE	FALSE	FALSE	TRUE	FALSE	FALSE	FALSE	FALSE	FALSE	1	CYBA	1535	ENSG00000051523
CYLD	FALSE	FALSE	FALSE	FALSE	FALSE	FALSE	FALSE	TRUE	FALSE	FALSE	FALSE	FALSE	FALSE	1	CYLD	1540	ENSG00000083799
CYP19A1	FALSE	FALSE	FALSE	FALSE	FALSE	FALSE	FALSE	TRUE	FALSE	FALSE	FALSE	FALSE	FALSE	1	CYP19A1	1588	ENSG00000137869
CYP26B1	FALSE	FALSE	FALSE	FALSE	FALSE	FALSE	FALSE	TRUE	FALSE	FALSE	FALSE	FALSE	FALSE	1	CYP26B1	56603	ENSG00000003137
CYSLTR1	FALSE	FALSE	FALSE	FALSE	FALSE	FALSE	FALSE	TRUE	FALSE	FALSE	FALSE	FALSE	FALSE	1	CYSLTR1	10800	ENSG00000173198
DAB2IP	FALSE	FALSE	FALSE	FALSE	FALSE	FALSE	FALSE	TRUE	FALSE	FALSE	FALSE	FALSE	FALSE	1	DAB2IP	153090	ENSG00000136848
DDT	FALSE	FALSE	FALSE	FALSE	FALSE	FALSE	FALSE	TRUE	FALSE	FALSE	FALSE	FALSE	FALSE	1	DDT	1652	ENSG00000099977
DEFB114	FALSE	FALSE	FALSE	FALSE	FALSE	FALSE	FALSE	TRUE	FALSE	FALSE	FALSE	FALSE	FALSE	1	DEFB114	245928	ENSG00000177684
DHX9	FALSE	FALSE	FALSE	FALSE	FALSE	FALSE	FALSE	TRUE	FALSE	FALSE	FALSE	FALSE	FALSE	1	DHX9	1660	ENSG00000135829
DPEP1	FALSE	FALSE	FALSE	FALSE	FALSE	FALSE	FALSE	TRUE	FALSE	FALSE	FALSE	FALSE	FALSE	1	DPEP1	1800	ENSG00000015413
DROSHA	FALSE	FALSE	FALSE	FALSE	FALSE	FALSE	FALSE	TRUE	FALSE	FALSE	FALSE	FALSE	FALSE	1	DROSHA	29102	ENSG00000113360
DUOXA1	FALSE	FALSE	FALSE	FALSE	FALSE	FALSE	FALSE	TRUE	FALSE	FALSE	FALSE	FALSE	FALSE	1	DUOXA1	90527	ENSG00000140254
DUOXA2	FALSE	FALSE	FALSE	FALSE	FALSE	FALSE	FALSE	TRUE	FALSE	FALSE	FALSE	FALSE	FALSE	1	DUOXA2	405753	ENSG00000140274
EIF2AK1	FALSE	FALSE	FALSE	FALSE	FALSE	FALSE	FALSE	TRUE	FALSE	FALSE	FALSE	FALSE	FALSE	1	EIF2AK1	27102	ENSG00000086232
ENPP3	FALSE	FALSE	FALSE	FALSE	FALSE	FALSE	FALSE	TRUE	FALSE	FALSE	FALSE	FALSE	FALSE	1	ENPP3	5169	ENSG00000154269
ETS1	FALSE	FALSE	FALSE	FALSE	FALSE	FALSE	FALSE	TRUE	FALSE	FALSE	FALSE	FALSE	FALSE	1	ETS1	2113	ENSG00000134954
F11R	FALSE	FALSE	FALSE	FALSE	FALSE	FALSE	FALSE	TRUE	FALSE	FALSE	FALSE	FALSE	FALSE	1	F11R	50848	ENSG00000158769
FABP4	FALSE	FALSE	FALSE	FALSE	FALSE	FALSE	FALSE	TRUE	FALSE	FALSE	FALSE	FALSE	FALSE	1	FABP4	2167	ENSG00000170323
FANCA	FALSE	FALSE	FALSE	FALSE	FALSE	FALSE	FALSE	TRUE	FALSE	FALSE	FALSE	FALSE	FALSE	1	FANCA	2175	ENSG00000187741
FANCD2	FALSE	FALSE	FALSE	FALSE	FALSE	FALSE	FALSE	TRUE	FALSE	FALSE	FALSE	FALSE	FALSE	1	FANCD2	2177	ENSG00000144554
FCGR2B	FALSE	FALSE	FALSE	FALSE	FALSE	FALSE	FALSE	TRUE	FALSE	FALSE	FALSE	FALSE	FALSE	1	FCGR2B	2213	ENSG00000072694
FEM1A	FALSE	FALSE	FALSE	FALSE	FALSE	FALSE	FALSE	TRUE	FALSE	FALSE	FALSE	FALSE	FALSE	1	FEM1A	55527	ENSG00000141965
FFAR2	FALSE	FALSE	FALSE	FALSE	FALSE	FALSE	FALSE	TRUE	FALSE	FALSE	FALSE	FALSE	FALSE	1	FFAR2	2867	ENSG00000126262
FFAR3	FALSE	FALSE	FALSE	FALSE	FALSE	FALSE	FALSE	TRUE	FALSE	FALSE	FALSE	FALSE	FALSE	1	FFAR3	2865	ENSG00000185897
FFAR4	FALSE	FALSE	FALSE	FALSE	FALSE	FALSE	FALSE	TRUE	FALSE	FALSE	FALSE	FALSE	FALSE	1	FFAR4	338557	ENSG00000186188
FNDC4	FALSE	FALSE	FALSE	FALSE	FALSE	FALSE	FALSE	TRUE	FALSE	FALSE	FALSE	FALSE	FALSE	1	FNDC4	64838	ENSG00000115226
FOLR2	FALSE	FALSE	FALSE	FALSE	FALSE	FALSE	FALSE	TRUE	FALSE	FALSE	FALSE	FALSE	FALSE	1	FOLR2	2350	ENSG00000165457
FOXF1	FALSE	FALSE	FALSE	FALSE	FALSE	FALSE	FALSE	TRUE	FALSE	FALSE	FALSE	FALSE	FALSE	1	FOXF1	2294	ENSG00000103241
FOXP1	FALSE	FALSE	FALSE	FALSE	FALSE	FALSE	FALSE	TRUE	FALSE	FALSE	FALSE	FALSE	FALSE	1	FOXP1	27086	ENSG00000114861
FPR1	FALSE	FALSE	FALSE	FALSE	FALSE	FALSE	FALSE	TRUE	FALSE	FALSE	FALSE	FALSE	FALSE	1	FPR1	2357	ENSG00000171051
FPR2	FALSE	FALSE	FALSE	FALSE	FALSE	FALSE	FALSE	TRUE	FALSE	FALSE	FALSE	FALSE	FALSE	1	FPR2	2358	ENSG00000171049
FPR3	FALSE	FALSE	FALSE	FALSE	FALSE	FALSE	FALSE	TRUE	FALSE	FALSE	FALSE	FALSE	FALSE	1	FPR3	2359	ENSG00000187474
FUT7	FALSE	FALSE	FALSE	FALSE	FALSE	FALSE	FALSE	TRUE	FALSE	FALSE	FALSE	FALSE	FALSE	1	FUT7	2529	ENSG00000180549
GAL	FALSE	FALSE	FALSE	FALSE	FALSE	FALSE	FALSE	TRUE	FALSE	FALSE	FALSE	FALSE	FALSE	1	GAL	51083	ENSG00000069482
GBA	FALSE	FALSE	FALSE	FALSE	FALSE	FALSE	FALSE	TRUE	FALSE	FALSE	FALSE	FALSE	FALSE	1	GBA	2629	ENSG00000177628
GBP5	FALSE	FALSE	FALSE	FALSE	FALSE	FALSE	FALSE	TRUE	FALSE	FALSE	FALSE	FALSE	FALSE	1	GBP5	115362	ENSG00000154451
GGT5	FALSE	FALSE	FALSE	FALSE	FALSE	FALSE	FALSE	TRUE	FALSE	FALSE	FALSE	FALSE	FALSE	1	GGT5	2687	ENSG00000099998
GHSR	FALSE	FALSE	FALSE	FALSE	FALSE	FALSE	FALSE	TRUE	FALSE	FALSE	FALSE	FALSE	FALSE	1	GHSR	2693	ENSG00000121853
GPER1	FALSE	FALSE	FALSE	FALSE	FALSE	FALSE	FALSE	TRUE	FALSE	FALSE	FALSE	FALSE	FALSE	1	GPER1	2852	ENSG00000164850
GPR17	FALSE	FALSE	FALSE	FALSE	FALSE	FALSE	FALSE	TRUE	FALSE	FALSE	FALSE	FALSE	FALSE	1	GPR17	2840	ENSG00000144230
GPR31	FALSE	FALSE	FALSE	FALSE	FALSE	FALSE	FALSE	TRUE	FALSE	FALSE	FALSE	FALSE	FALSE	1	GPR31	2853	ENSG00000120436
GPR32	FALSE	FALSE	FALSE	FALSE	FALSE	FALSE	FALSE	TRUE	FALSE	FALSE	FALSE	FALSE	FALSE	1	GPR32	2854	ENSG00000142511
GPR33	FALSE	FALSE	FALSE	FALSE	FALSE	FALSE	FALSE	TRUE	FALSE	FALSE	FALSE	FALSE	FALSE	1	GPR33	2856	ENSG00000214943
GPR68	FALSE	FALSE	FALSE	FALSE	FALSE	FALSE	FALSE	TRUE	FALSE	FALSE	FALSE	FALSE	FALSE	1	GPR68	8111	ENSG00000119714
GPRC5B	FALSE	FALSE	FALSE	FALSE	FALSE	FALSE	FALSE	TRUE	FALSE	FALSE	FALSE	FALSE	FALSE	1	GPRC5B	51704	ENSG00000167191
GPS2	FALSE	FALSE	FALSE	FALSE	FALSE	FALSE	FALSE	TRUE	FALSE	FALSE	FALSE	FALSE	FALSE	1	GPS2	2874	ENSG00000132522
GPSM3	FALSE	FALSE	FALSE	FALSE	FALSE	FALSE	FALSE	TRUE	FALSE	FALSE	FALSE	FALSE	FALSE	1	GPSM3	63940	ENSG00000213654
GPX1	FALSE	FALSE	FALSE	FALSE	FALSE	FALSE	FALSE	TRUE	FALSE	FALSE	FALSE	FALSE	FALSE	1	GPX1	2876	ENSG00000233276
GRN	FALSE	FALSE	FALSE	FALSE	FALSE	FALSE	FALSE	TRUE	FALSE	FALSE	FALSE	FALSE	FALSE	1	GRN	2896	ENSG00000030582
GSDMD	FALSE	FALSE	FALSE	FALSE	FALSE	FALSE	FALSE	TRUE	FALSE	FALSE	FALSE	FALSE	FALSE	1	GSDMD	79792	ENSG00000104518
H2BC1	FALSE	FALSE	FALSE	FALSE	FALSE	FALSE	FALSE	TRUE	FALSE	FALSE	FALSE	FALSE	FALSE	1	H2BC1	255626	ENSG00000146047
HCK	FALSE	FALSE	FALSE	FALSE	FALSE	FALSE	FALSE	TRUE	FALSE	FALSE	FALSE	FALSE	FALSE	1	HCK	3055	ENSG00000101336
HDAC4	FALSE	FALSE	FALSE	FALSE	FALSE	FALSE	FALSE	TRUE	FALSE	FALSE	FALSE	FALSE	FALSE	1	HDAC4	9759	ENSG00000068024
HDAC5	FALSE	FALSE	FALSE	FALSE	FALSE	FALSE	FALSE	TRUE	FALSE	FALSE	FALSE	FALSE	FALSE	1	HDAC5	10014	ENSG00000108840
HDAC9	FALSE	FALSE	FALSE	FALSE	FALSE	FALSE	FALSE	TRUE	FALSE	FALSE	FALSE	FALSE	FALSE	1	HDAC9	9734	ENSG00000048052
HMGB2	FALSE	FALSE	FALSE	FALSE	FALSE	FALSE	FALSE	TRUE	FALSE	FALSE	FALSE	FALSE	FALSE	1	HMGB2	3148	ENSG00000164104
HNRNPA0	FALSE	FALSE	FALSE	FALSE	FALSE	FALSE	FALSE	TRUE	FALSE	FALSE	FALSE	FALSE	FALSE	1	HNRNPA0	10949	ENSG00000177733
HPR	FALSE	FALSE	FALSE	FALSE	FALSE	FALSE	FALSE	TRUE	FALSE	FALSE	FALSE	FALSE	FALSE	1	HPR	3250	ENSG00000261701
HRH1	FALSE	FALSE	FALSE	FALSE	FALSE	FALSE	FALSE	TRUE	FALSE	FALSE	FALSE	FALSE	FALSE	1	HRH1	3269	ENSG00000196639
HRH4	FALSE	FALSE	FALSE	FALSE	FALSE	FALSE	FALSE	TRUE	FALSE	FALSE	FALSE	FALSE	FALSE	1	HRH4	59340	ENSG00000134489
HSPG2	FALSE	FALSE	FALSE	FALSE	FALSE	FALSE	FALSE	TRUE	FALSE	FALSE	FALSE	FALSE	FALSE	1	HSPG2	3339	ENSG00000142798
HYAL2	FALSE	FALSE	FALSE	FALSE	FALSE	FALSE	FALSE	TRUE	FALSE	FALSE	FALSE	FALSE	FALSE	1	HYAL2	8692	ENSG00000068001
HYAL3	FALSE	FALSE	FALSE	FALSE	FALSE	FALSE	FALSE	TRUE	FALSE	FALSE	FALSE	FALSE	FALSE	1	HYAL3	8372	ENSG00000186792
IDO1	FALSE	FALSE	FALSE	FALSE	FALSE	FALSE	FALSE	TRUE	FALSE	FALSE	FALSE	FALSE	FALSE	1	IDO1	3620	ENSG00000131203
IFI16	FALSE	FALSE	FALSE	FALSE	FALSE	FALSE	FALSE	TRUE	FALSE	FALSE	FALSE	FALSE	FALSE	1	IFI16	3428	ENSG00000163565
IGFBP4	FALSE	FALSE	FALSE	FALSE	FALSE	FALSE	FALSE	TRUE	FALSE	FALSE	FALSE	FALSE	FALSE	1	IGFBP4	3487	ENSG00000141753
IKBKB	FALSE	FALSE	FALSE	FALSE	FALSE	FALSE	FALSE	TRUE	FALSE	FALSE	FALSE	FALSE	FALSE	1	IKBKB	3551	ENSG00000104365
IKBKG	FALSE	FALSE	FALSE	FALSE	FALSE	FALSE	FALSE	TRUE	FALSE	FALSE	FALSE	FALSE	FALSE	1	IKBKG	8517	ENSG00000269335
IL10RB	FALSE	FALSE	FALSE	FALSE	FALSE	FALSE	FALSE	TRUE	FALSE	FALSE	FALSE	FALSE	FALSE	1	IL10RB	3588	ENSG00000243646
IL12B	FALSE	FALSE	FALSE	FALSE	FALSE	FALSE	FALSE	TRUE	FALSE	FALSE	FALSE	FALSE	FALSE	1	IL12B	3593	ENSG00000113302
IL15	FALSE	FALSE	FALSE	FALSE	FALSE	FALSE	FALSE	TRUE	FALSE	FALSE	FALSE	FALSE	FALSE	1	IL15	3600	ENSG00000164136
IL16	FALSE	FALSE	FALSE	FALSE	FALSE	FALSE	FALSE	TRUE	FALSE	FALSE	FALSE	FALSE	FALSE	1	IL16	3603	ENSG00000172349
IL17B	FALSE	FALSE	FALSE	FALSE	FALSE	FALSE	FALSE	TRUE	FALSE	FALSE	FALSE	FALSE	FALSE	1	IL17B	27190	ENSG00000127743
IL17C	FALSE	FALSE	FALSE	FALSE	FALSE	FALSE	FALSE	TRUE	FALSE	FALSE	FALSE	FALSE	FALSE	1	IL17C	27189	ENSG00000124391
IL17D	FALSE	FALSE	FALSE	FALSE	FALSE	FALSE	FALSE	TRUE	FALSE	FALSE	FALSE	FALSE	FALSE	1	IL17D	53342	ENSG00000172458
IL17F	FALSE	FALSE	FALSE	FALSE	FALSE	FALSE	FALSE	TRUE	FALSE	FALSE	FALSE	FALSE	FALSE	1	IL17F	112744	ENSG00000112116
IL17RA	FALSE	FALSE	FALSE	FALSE	FALSE	FALSE	FALSE	TRUE	FALSE	FALSE	FALSE	FALSE	FALSE	1	IL17RA	23765	ENSG00000177663
IL17RB	FALSE	FALSE	FALSE	FALSE	FALSE	FALSE	FALSE	TRUE	FALSE	FALSE	FALSE	FALSE	FALSE	1	IL17RB	55540	ENSG00000056736
IL17RC	FALSE	FALSE	FALSE	FALSE	FALSE	FALSE	FALSE	TRUE	FALSE	FALSE	FALSE	FALSE	FALSE	1	IL17RC	84818	ENSG00000163702
IL17RE	FALSE	FALSE	FALSE	FALSE	FALSE	FALSE	FALSE	TRUE	FALSE	FALSE	FALSE	FALSE	FALSE	1	IL17RE	132014	ENSG00000163701
IL18RAP	FALSE	FALSE	FALSE	FALSE	FALSE	FALSE	FALSE	TRUE	FALSE	FALSE	FALSE	FALSE	FALSE	1	IL18RAP	8807	ENSG00000115607
IL1R2	FALSE	FALSE	FALSE	FALSE	FALSE	FALSE	FALSE	TRUE	FALSE	FALSE	FALSE	FALSE	FALSE	1	IL1R2	7850	ENSG00000115590
IL1RAP	FALSE	FALSE	FALSE	FALSE	FALSE	FALSE	FALSE	TRUE	FALSE	FALSE	FALSE	FALSE	FALSE	1	IL1RAP	3556	ENSG00000196083
IL1RL1	FALSE	FALSE	FALSE	FALSE	FALSE	FALSE	FALSE	TRUE	FALSE	FALSE	FALSE	FALSE	FALSE	1	IL1RL1	9173	ENSG00000115602
IL1RL2	FALSE	FALSE	FALSE	FALSE	FALSE	FALSE	FALSE	TRUE	FALSE	FALSE	FALSE	FALSE	FALSE	1	IL1RL2	8808	ENSG00000115598
IL20	FALSE	FALSE	FALSE	FALSE	FALSE	FALSE	FALSE	TRUE	FALSE	FALSE	FALSE	FALSE	FALSE	1	IL20	50604	ENSG00000162891
IL20RB	FALSE	FALSE	FALSE	FALSE	FALSE	FALSE	FALSE	TRUE	FALSE	FALSE	FALSE	FALSE	FALSE	1	IL20RB	53833	ENSG00000174564
IL21	FALSE	FALSE	FALSE	FALSE	FALSE	FALSE	FALSE	TRUE	FALSE	FALSE	FALSE	FALSE	FALSE	1	IL21	59067	ENSG00000138684
IL22RA2	FALSE	FALSE	FALSE	FALSE	FALSE	FALSE	FALSE	TRUE	FALSE	FALSE	FALSE	FALSE	FALSE	1	IL22RA2	116379	ENSG00000164485
IL23R	FALSE	FALSE	FALSE	FALSE	FALSE	FALSE	FALSE	TRUE	FALSE	FALSE	FALSE	FALSE	FALSE	1	IL23R	149233	ENSG00000162594
IL25	FALSE	FALSE	FALSE	FALSE	FALSE	FALSE	FALSE	TRUE	FALSE	FALSE	FALSE	FALSE	FALSE	1	IL25	64806	ENSG00000166090
IL27	FALSE	FALSE	FALSE	FALSE	FALSE	FALSE	FALSE	TRUE	FALSE	FALSE	FALSE	FALSE	FALSE	1	IL27	246778	ENSG00000197272
IL31RA	FALSE	FALSE	FALSE	FALSE	FALSE	FALSE	FALSE	TRUE	FALSE	FALSE	FALSE	FALSE	FALSE	1	IL31RA	133396	ENSG00000164509
IL34	FALSE	FALSE	FALSE	FALSE	FALSE	FALSE	FALSE	TRUE	FALSE	FALSE	FALSE	FALSE	FALSE	1	IL34	146433	ENSG00000157368
IL36A	FALSE	FALSE	FALSE	FALSE	FALSE	FALSE	FALSE	TRUE	FALSE	FALSE	FALSE	FALSE	FALSE	1	IL36A	27179	ENSG00000136694
IL36B	FALSE	FALSE	FALSE	FALSE	FALSE	FALSE	FALSE	TRUE	FALSE	FALSE	FALSE	FALSE	FALSE	1	IL36B	27177	ENSG00000136696
IL36G	FALSE	FALSE	FALSE	FALSE	FALSE	FALSE	FALSE	TRUE	FALSE	FALSE	FALSE	FALSE	FALSE	1	IL36G	56300	ENSG00000136688
IL36RN	FALSE	FALSE	FALSE	FALSE	FALSE	FALSE	FALSE	TRUE	FALSE	FALSE	FALSE	FALSE	FALSE	1	IL36RN	26525	ENSG00000136695
IL5RA	FALSE	FALSE	FALSE	FALSE	FALSE	FALSE	FALSE	TRUE	FALSE	FALSE	FALSE	FALSE	FALSE	1	IL5RA	3568	ENSG00000091181
IL6ST	FALSE	FALSE	FALSE	FALSE	FALSE	FALSE	FALSE	TRUE	FALSE	FALSE	FALSE	FALSE	FALSE	1	IL6ST	3572	ENSG00000134352
IL9	FALSE	FALSE	FALSE	FALSE	FALSE	FALSE	FALSE	TRUE	FALSE	FALSE	FALSE	FALSE	FALSE	1	IL9	3578	ENSG00000145839
IRAK2	FALSE	FALSE	FALSE	FALSE	FALSE	FALSE	FALSE	TRUE	FALSE	FALSE	FALSE	FALSE	FALSE	1	IRAK2	3656	ENSG00000134070
IRF3	FALSE	FALSE	FALSE	FALSE	FALSE	FALSE	FALSE	TRUE	FALSE	FALSE	FALSE	FALSE	FALSE	1	IRF3	3661	ENSG00000126456
IRGM	FALSE	FALSE	FALSE	FALSE	FALSE	FALSE	FALSE	TRUE	FALSE	FALSE	FALSE	FALSE	FALSE	1	IRGM	345611	ENSG00000237693
ISL1	FALSE	FALSE	FALSE	FALSE	FALSE	FALSE	FALSE	TRUE	FALSE	FALSE	FALSE	FALSE	FALSE	1	ISL1	3670	ENSG00000016082
ITCH	FALSE	FALSE	FALSE	FALSE	FALSE	FALSE	FALSE	TRUE	FALSE	FALSE	FALSE	FALSE	FALSE	1	ITCH	83737	ENSG00000078747
ITGAL	FALSE	FALSE	FALSE	FALSE	FALSE	FALSE	FALSE	TRUE	FALSE	FALSE	FALSE	FALSE	FALSE	1	ITGAL	3683	ENSG00000005844
ITGB6	FALSE	FALSE	FALSE	FALSE	FALSE	FALSE	FALSE	TRUE	FALSE	FALSE	FALSE	FALSE	FALSE	1	ITGB6	3694	ENSG00000115221
KARS1	FALSE	FALSE	FALSE	FALSE	FALSE	FALSE	FALSE	TRUE	FALSE	FALSE	FALSE	FALSE	FALSE	1	KARS1	3735	ENSG00000065427
KDM6B	FALSE	FALSE	FALSE	FALSE	FALSE	FALSE	FALSE	TRUE	FALSE	FALSE	FALSE	FALSE	FALSE	1	KDM6B	23135	ENSG00000132510
KIT	FALSE	FALSE	FALSE	FALSE	FALSE	FALSE	FALSE	TRUE	FALSE	FALSE	FALSE	FALSE	FALSE	1	KIT	3815	ENSG00000157404
KLRG1	FALSE	FALSE	FALSE	FALSE	FALSE	FALSE	FALSE	TRUE	FALSE	FALSE	FALSE	FALSE	FALSE	1	KLRG1	10219	ENSG00000139187
KPNA6	FALSE	FALSE	FALSE	FALSE	FALSE	FALSE	FALSE	TRUE	FALSE	FALSE	FALSE	FALSE	FALSE	1	KPNA6	23633	ENSG00000025800
KRT1	FALSE	FALSE	FALSE	FALSE	FALSE	FALSE	FALSE	TRUE	FALSE	FALSE	FALSE	FALSE	FALSE	1	KRT1	3848	ENSG00000167768
KRT16	FALSE	FALSE	FALSE	FALSE	FALSE	FALSE	FALSE	TRUE	FALSE	FALSE	FALSE	FALSE	FALSE	1	KRT16	3868	ENSG00000186832
LAT	FALSE	FALSE	FALSE	FALSE	FALSE	FALSE	FALSE	TRUE	FALSE	FALSE	FALSE	FALSE	FALSE	1	LAT	27040	ENSG00000213658
LBP	FALSE	FALSE	FALSE	FALSE	FALSE	FALSE	FALSE	TRUE	FALSE	FALSE	FALSE	FALSE	FALSE	1	LBP	3929	ENSG00000129988
LGALS9	FALSE	FALSE	FALSE	FALSE	FALSE	FALSE	FALSE	TRUE	FALSE	FALSE	FALSE	FALSE	FALSE	1	LGALS9	3965	ENSG00000168961
LIAS	FALSE	FALSE	FALSE	FALSE	FALSE	FALSE	FALSE	TRUE	FALSE	FALSE	FALSE	FALSE	FALSE	1	LIAS	11019	ENSG00000121897
LILRA5	FALSE	FALSE	FALSE	FALSE	FALSE	FALSE	FALSE	TRUE	FALSE	FALSE	FALSE	FALSE	FALSE	1	LILRA5	353514	ENSG00000187116
LIPA	FALSE	FALSE	FALSE	FALSE	FALSE	FALSE	FALSE	TRUE	FALSE	FALSE	FALSE	FALSE	FALSE	1	LIPA	3988	ENSG00000107798
LOXL3	FALSE	FALSE	FALSE	FALSE	FALSE	FALSE	FALSE	TRUE	FALSE	FALSE	FALSE	FALSE	FALSE	1	LOXL3	84695	ENSG00000115318
LPL	FALSE	FALSE	FALSE	FALSE	FALSE	FALSE	FALSE	TRUE	FALSE	FALSE	FALSE	FALSE	FALSE	1	LPL	4023	ENSG00000175445
LRFN5	FALSE	FALSE	FALSE	FALSE	FALSE	FALSE	FALSE	TRUE	FALSE	FALSE	FALSE	FALSE	FALSE	1	LRFN5	145581	ENSG00000165379
LRRC19	FALSE	FALSE	FALSE	FALSE	FALSE	FALSE	FALSE	TRUE	FALSE	FALSE	FALSE	FALSE	FALSE	1	LRRC19	64922	ENSG00000184434
LTB4R	FALSE	FALSE	FALSE	FALSE	FALSE	FALSE	FALSE	TRUE	FALSE	FALSE	FALSE	FALSE	FALSE	1	LTB4R	1241	ENSG00000213903
LTB4R2	FALSE	FALSE	FALSE	FALSE	FALSE	FALSE	FALSE	TRUE	FALSE	FALSE	FALSE	FALSE	FALSE	1	LTB4R2	56413	ENSG00000213906
LY75	FALSE	FALSE	FALSE	FALSE	FALSE	FALSE	FALSE	TRUE	FALSE	FALSE	FALSE	FALSE	FALSE	1	LY75	4065	ENSG00000054219
LY86	FALSE	FALSE	FALSE	FALSE	FALSE	FALSE	FALSE	TRUE	FALSE	FALSE	FALSE	FALSE	FALSE	1	LY86	9450	ENSG00000112799
LY96	FALSE	FALSE	FALSE	FALSE	FALSE	FALSE	FALSE	TRUE	FALSE	FALSE	FALSE	FALSE	FALSE	1	LY96	23643	ENSG00000154589
LYZ	FALSE	FALSE	FALSE	FALSE	FALSE	FALSE	FALSE	TRUE	FALSE	FALSE	FALSE	FALSE	FALSE	1	LYZ	4069	ENSG00000090382
MACIR	FALSE	FALSE	FALSE	FALSE	FALSE	FALSE	FALSE	TRUE	FALSE	FALSE	FALSE	FALSE	FALSE	1	MACIR	90355	ENSG00000181751
MAP2K3	FALSE	FALSE	FALSE	FALSE	FALSE	FALSE	FALSE	TRUE	FALSE	FALSE	FALSE	FALSE	FALSE	1	MAP2K3	5606	ENSG00000034152
MAPK13	FALSE	FALSE	FALSE	FALSE	FALSE	FALSE	FALSE	TRUE	FALSE	FALSE	FALSE	FALSE	FALSE	1	MAPK13	5603	ENSG00000156711
MAPK7	FALSE	FALSE	FALSE	FALSE	FALSE	FALSE	FALSE	TRUE	FALSE	FALSE	FALSE	FALSE	FALSE	1	MAPK7	5598	ENSG00000166484
MAPKAPK2	FALSE	FALSE	FALSE	FALSE	FALSE	FALSE	FALSE	TRUE	FALSE	FALSE	FALSE	FALSE	FALSE	1	MAPKAPK2	9261	ENSG00000162889
MCPH1	FALSE	FALSE	FALSE	FALSE	FALSE	FALSE	FALSE	TRUE	FALSE	FALSE	FALSE	FALSE	FALSE	1	MCPH1	79648	ENSG00000147316
MDK	FALSE	FALSE	FALSE	FALSE	FALSE	FALSE	FALSE	TRUE	FALSE	FALSE	FALSE	FALSE	FALSE	1	MDK	4192	ENSG00000110492
METRNL	FALSE	FALSE	FALSE	FALSE	FALSE	FALSE	FALSE	TRUE	FALSE	FALSE	FALSE	FALSE	FALSE	1	METRNL	284207	ENSG00000176845
MFHAS1	FALSE	FALSE	FALSE	FALSE	FALSE	FALSE	FALSE	TRUE	FALSE	FALSE	FALSE	FALSE	FALSE	1	MFHAS1	9258	ENSG00000147324
MGST2	FALSE	FALSE	FALSE	FALSE	FALSE	FALSE	FALSE	TRUE	FALSE	FALSE	FALSE	FALSE	FALSE	1	MGST2	4258	ENSG00000085871
MIF	FALSE	FALSE	FALSE	FALSE	FALSE	FALSE	FALSE	TRUE	FALSE	FALSE	FALSE	FALSE	FALSE	1	MIF	4282	ENSG00000240972
MIR105-1	FALSE	FALSE	FALSE	FALSE	FALSE	FALSE	FALSE	TRUE	FALSE	FALSE	FALSE	FALSE	FALSE	1	MIR105-1	406897	ENSG00000207957
MIR105-2	FALSE	FALSE	FALSE	FALSE	FALSE	FALSE	FALSE	TRUE	FALSE	FALSE	FALSE	FALSE	FALSE	1	MIR105-2	406898	ENSG00000207818
MIR124-1	FALSE	FALSE	FALSE	FALSE	FALSE	FALSE	FALSE	TRUE	FALSE	FALSE	FALSE	FALSE	FALSE	1	MIR124-1	406907	ENSG00000284321
MIR124-2	FALSE	FALSE	FALSE	FALSE	FALSE	FALSE	FALSE	TRUE	FALSE	FALSE	FALSE	FALSE	FALSE	1	MIR124-2	406908	ENSG00000207816
MIR124-3	FALSE	FALSE	FALSE	FALSE	FALSE	FALSE	FALSE	TRUE	FALSE	FALSE	FALSE	FALSE	FALSE	1	MIR124-3	406909	ENSG00000207598
MIR126	FALSE	FALSE	FALSE	FALSE	FALSE	FALSE	FALSE	TRUE	FALSE	FALSE	FALSE	FALSE	FALSE	1	MIR126	406913	ENSG00000199161
MIR129-1	FALSE	FALSE	FALSE	FALSE	FALSE	FALSE	FALSE	TRUE	FALSE	FALSE	FALSE	FALSE	FALSE	1	MIR129-1	406917	ENSG00000207705
MIR129-2	FALSE	FALSE	FALSE	FALSE	FALSE	FALSE	FALSE	TRUE	FALSE	FALSE	FALSE	FALSE	FALSE	1	MIR129-2	406918	ENSG00000199077
MIR135A1	FALSE	FALSE	FALSE	FALSE	FALSE	FALSE	FALSE	TRUE	FALSE	FALSE	FALSE	FALSE	FALSE	1	MIR135A1	406925	ENSG00000207926
MIR136	FALSE	FALSE	FALSE	FALSE	FALSE	FALSE	FALSE	TRUE	FALSE	FALSE	FALSE	FALSE	FALSE	1	MIR136	406927	ENSG00000207942
MIR138-1	FALSE	FALSE	FALSE	FALSE	FALSE	FALSE	FALSE	TRUE	FALSE	FALSE	FALSE	FALSE	FALSE	1	MIR138-1	406929	ENSG00000207954
MIR138-2	FALSE	FALSE	FALSE	FALSE	FALSE	FALSE	FALSE	TRUE	FALSE	FALSE	FALSE	FALSE	FALSE	1	MIR138-2	406930	ENSG00000207649
MIR140	FALSE	FALSE	FALSE	FALSE	FALSE	FALSE	FALSE	TRUE	FALSE	FALSE	FALSE	FALSE	FALSE	1	MIR140	406932	ENSG00000208017
MIR141	FALSE	FALSE	FALSE	FALSE	FALSE	FALSE	FALSE	TRUE	FALSE	FALSE	FALSE	FALSE	FALSE	1	MIR141	406933	ENSG00000207708
MIR144	FALSE	FALSE	FALSE	FALSE	FALSE	FALSE	FALSE	TRUE	FALSE	FALSE	FALSE	FALSE	FALSE	1	MIR144	406936	ENSG00000283819
MIR146A	FALSE	FALSE	FALSE	FALSE	FALSE	FALSE	FALSE	TRUE	FALSE	FALSE	FALSE	FALSE	FALSE	1	MIR146A	406938	ENSG00000283733
MIR147B	FALSE	FALSE	FALSE	FALSE	FALSE	FALSE	FALSE	TRUE	FALSE	FALSE	FALSE	FALSE	FALSE	1	MIR147B	100126311	ENSG00000284386
MIR149	FALSE	FALSE	FALSE	FALSE	FALSE	FALSE	FALSE	TRUE	FALSE	FALSE	FALSE	FALSE	FALSE	1	MIR149	406941	ENSG00000207611
MIR155	FALSE	FALSE	FALSE	FALSE	FALSE	FALSE	FALSE	TRUE	FALSE	FALSE	FALSE	FALSE	FALSE	1	MIR155	406947	ENSG00000283904
MIR15A	FALSE	FALSE	FALSE	FALSE	FALSE	FALSE	FALSE	TRUE	FALSE	FALSE	FALSE	FALSE	FALSE	1	MIR15A	406948	ENSG00000283785
MIR16-1	FALSE	FALSE	FALSE	FALSE	FALSE	FALSE	FALSE	TRUE	FALSE	FALSE	FALSE	FALSE	FALSE	1	MIR16-1	406950	ENSG00000208006
MIR16-2	FALSE	FALSE	FALSE	FALSE	FALSE	FALSE	FALSE	TRUE	FALSE	FALSE	FALSE	FALSE	FALSE	1	MIR16-2	406951	ENSG00000198987
MIR17	FALSE	FALSE	FALSE	FALSE	FALSE	FALSE	FALSE	TRUE	FALSE	FALSE	FALSE	FALSE	FALSE	1	MIR17	406952	ENSG00000284536
MIR181A1	FALSE	FALSE	FALSE	FALSE	FALSE	FALSE	FALSE	TRUE	FALSE	FALSE	FALSE	FALSE	FALSE	1	MIR181A1	406995	ENSG00000207759
MIR181A2	FALSE	FALSE	FALSE	FALSE	FALSE	FALSE	FALSE	TRUE	FALSE	FALSE	FALSE	FALSE	FALSE	1	MIR181A2	406954	ENSG00000207595
MIR181B1	FALSE	FALSE	FALSE	FALSE	FALSE	FALSE	FALSE	TRUE	FALSE	FALSE	FALSE	FALSE	FALSE	1	MIR181B1	406955	ENSG00000207975
MIR181B2	FALSE	FALSE	FALSE	FALSE	FALSE	FALSE	FALSE	TRUE	FALSE	FALSE	FALSE	FALSE	FALSE	1	MIR181B2	406956	ENSG00000207737
MIR181C	FALSE	FALSE	FALSE	FALSE	FALSE	FALSE	FALSE	TRUE	FALSE	FALSE	FALSE	FALSE	FALSE	1	MIR181C	406957	ENSG00000207613
MIR187	FALSE	FALSE	FALSE	FALSE	FALSE	FALSE	FALSE	TRUE	FALSE	FALSE	FALSE	FALSE	FALSE	1	MIR187	406963	ENSG00000207797
MIR19A	FALSE	FALSE	FALSE	FALSE	FALSE	FALSE	FALSE	TRUE	FALSE	FALSE	FALSE	FALSE	FALSE	1	MIR19A	406979	ENSG00000284204
MIR203A	FALSE	FALSE	FALSE	FALSE	FALSE	FALSE	FALSE	TRUE	FALSE	FALSE	FALSE	FALSE	FALSE	1	MIR203A	406986	ENSG00000207568
MIR204	FALSE	FALSE	FALSE	FALSE	FALSE	FALSE	FALSE	TRUE	FALSE	FALSE	FALSE	FALSE	FALSE	1	MIR204	406987	ENSG00000207935
MIR205	FALSE	FALSE	FALSE	FALSE	FALSE	FALSE	FALSE	TRUE	FALSE	FALSE	FALSE	FALSE	FALSE	1	MIR205	406988	ENSG00000284485
MIR20A	FALSE	FALSE	FALSE	FALSE	FALSE	FALSE	FALSE	TRUE	FALSE	FALSE	FALSE	FALSE	FALSE	1	MIR20A	406982	ENSG00000283762
MIR21	FALSE	FALSE	FALSE	FALSE	FALSE	FALSE	FALSE	TRUE	FALSE	FALSE	FALSE	FALSE	FALSE	1	MIR21	406991	ENSG00000284190
MIR22	FALSE	FALSE	FALSE	FALSE	FALSE	FALSE	FALSE	TRUE	FALSE	FALSE	FALSE	FALSE	FALSE	1	MIR22	407004	ENSG00000283824
MIR222	FALSE	FALSE	FALSE	FALSE	FALSE	FALSE	FALSE	TRUE	FALSE	FALSE	FALSE	FALSE	FALSE	1	MIR222	407007	ENSG00000207725
MIR223	FALSE	FALSE	FALSE	FALSE	FALSE	FALSE	FALSE	TRUE	FALSE	FALSE	FALSE	FALSE	FALSE	1	MIR223	407008	ENSG00000284567
MIR26A1	FALSE	FALSE	FALSE	FALSE	FALSE	FALSE	FALSE	TRUE	FALSE	FALSE	FALSE	FALSE	FALSE	1	MIR26A1	407015	ENSG00000199075
MIR26A2	FALSE	FALSE	FALSE	FALSE	FALSE	FALSE	FALSE	TRUE	FALSE	FALSE	FALSE	FALSE	FALSE	1	MIR26A2	407016	ENSG00000207789
MIR30C2	FALSE	FALSE	FALSE	FALSE	FALSE	FALSE	FALSE	TRUE	FALSE	FALSE	FALSE	FALSE	FALSE	1	MIR30C2	407032	ENSG00000199094
MIR31	FALSE	FALSE	FALSE	FALSE	FALSE	FALSE	FALSE	TRUE	FALSE	FALSE	FALSE	FALSE	FALSE	1	MIR31	407035	ENSG00000199177
MIR338	FALSE	FALSE	FALSE	FALSE	FALSE	FALSE	FALSE	TRUE	FALSE	FALSE	FALSE	FALSE	FALSE	1	MIR338	442906	ENSG00000283604
MIR361	FALSE	FALSE	FALSE	FALSE	FALSE	FALSE	FALSE	TRUE	FALSE	FALSE	FALSE	FALSE	FALSE	1	MIR361	494323	ENSG00000199051
MIR3909	FALSE	FALSE	FALSE	FALSE	FALSE	FALSE	FALSE	TRUE	FALSE	FALSE	FALSE	FALSE	FALSE	1	MIR3909	100500826	ENSG00000266320
MIR488	FALSE	FALSE	FALSE	FALSE	FALSE	FALSE	FALSE	TRUE	FALSE	FALSE	FALSE	FALSE	FALSE	1	MIR488	574441	ENSG00000202609
MIR590	FALSE	FALSE	FALSE	FALSE	FALSE	FALSE	FALSE	TRUE	FALSE	FALSE	FALSE	FALSE	FALSE	1	MIR590	693175	ENSG00000207741
MIR766	FALSE	FALSE	FALSE	FALSE	FALSE	FALSE	FALSE	TRUE	FALSE	FALSE	FALSE	FALSE	FALSE	1	MIR766	768218	ENSG00000211578
MIR92A1	FALSE	FALSE	FALSE	FALSE	FALSE	FALSE	FALSE	TRUE	FALSE	FALSE	FALSE	FALSE	FALSE	1	MIR92A1	407048	ENSG00000283705
MIR92A2	FALSE	FALSE	FALSE	FALSE	FALSE	FALSE	FALSE	TRUE	FALSE	FALSE	FALSE	FALSE	FALSE	1	MIR92A2	407049	ENSG00000284538
MIR93	FALSE	FALSE	FALSE	FALSE	FALSE	FALSE	FALSE	TRUE	FALSE	FALSE	FALSE	FALSE	FALSE	1	MIR93	407050	ENSG00000207757
MIRLET7G	FALSE	FALSE	FALSE	FALSE	FALSE	FALSE	FALSE	TRUE	FALSE	FALSE	FALSE	FALSE	FALSE	1	MIRLET7G	406890	ENSG00000199150
MMP25	FALSE	FALSE	FALSE	FALSE	FALSE	FALSE	FALSE	TRUE	FALSE	FALSE	FALSE	FALSE	FALSE	1	MMP25	64386	ENSG00000008516
MMP26	FALSE	FALSE	FALSE	FALSE	FALSE	FALSE	FALSE	TRUE	FALSE	FALSE	FALSE	FALSE	FALSE	1	MMP26	56547	ENSG00000167346
MS4A2	FALSE	FALSE	FALSE	FALSE	FALSE	FALSE	FALSE	TRUE	FALSE	FALSE	FALSE	FALSE	FALSE	1	MS4A2	2206	ENSG00000149534
MSMP	FALSE	FALSE	FALSE	FALSE	FALSE	FALSE	FALSE	TRUE	FALSE	FALSE	FALSE	FALSE	FALSE	1	MSMP	692094	ENSG00000215183
MVK	FALSE	FALSE	FALSE	FALSE	FALSE	FALSE	FALSE	TRUE	FALSE	FALSE	FALSE	FALSE	FALSE	1	MVK	4598	ENSG00000110921
NAIP	FALSE	FALSE	FALSE	FALSE	FALSE	FALSE	FALSE	TRUE	FALSE	FALSE	FALSE	FALSE	FALSE	1	NAIP	4671	ENSG00000249437
NAPEPLD	FALSE	FALSE	FALSE	FALSE	FALSE	FALSE	FALSE	TRUE	FALSE	FALSE	FALSE	FALSE	FALSE	1	NAPEPLD	222236	ENSG00000161048
NCR3	FALSE	FALSE	FALSE	FALSE	FALSE	FALSE	FALSE	TRUE	FALSE	FALSE	FALSE	FALSE	FALSE	1	NCR3	259197	ENSG00000204475
NDFIP1	FALSE	FALSE	FALSE	FALSE	FALSE	FALSE	FALSE	TRUE	FALSE	FALSE	FALSE	FALSE	FALSE	1	NDFIP1	80762	ENSG00000131507
NDST1	FALSE	FALSE	FALSE	FALSE	FALSE	FALSE	FALSE	TRUE	FALSE	FALSE	FALSE	FALSE	FALSE	1	NDST1	3340	ENSG00000070614
NFAM1	FALSE	FALSE	FALSE	FALSE	FALSE	FALSE	FALSE	TRUE	FALSE	FALSE	FALSE	FALSE	FALSE	1	NFAM1	150372	ENSG00000235568
NFATC3	FALSE	FALSE	FALSE	FALSE	FALSE	FALSE	FALSE	TRUE	FALSE	FALSE	FALSE	FALSE	FALSE	1	NFATC3	4775	ENSG00000072736
NFATC4	FALSE	FALSE	FALSE	FALSE	FALSE	FALSE	FALSE	TRUE	FALSE	FALSE	FALSE	FALSE	FALSE	1	NFATC4	4776	ENSG00000100968
NFE2L1	FALSE	FALSE	FALSE	FALSE	FALSE	FALSE	FALSE	TRUE	FALSE	FALSE	FALSE	FALSE	FALSE	1	NFE2L1	4779	ENSG00000082641
NFKB2	FALSE	FALSE	FALSE	FALSE	FALSE	FALSE	FALSE	TRUE	FALSE	FALSE	FALSE	FALSE	FALSE	1	NFKB2	4791	ENSG00000077150
NFKBID	FALSE	FALSE	FALSE	FALSE	FALSE	FALSE	FALSE	TRUE	FALSE	FALSE	FALSE	FALSE	FALSE	1	NFKBID	84807	ENSG00000167604
NFKBIZ	FALSE	FALSE	FALSE	FALSE	FALSE	FALSE	FALSE	TRUE	FALSE	FALSE	FALSE	FALSE	FALSE	1	NFKBIZ	64332	ENSG00000144802
NFRKB	FALSE	FALSE	FALSE	FALSE	FALSE	FALSE	FALSE	TRUE	FALSE	FALSE	FALSE	FALSE	FALSE	1	NFRKB	4798	ENSG00000170322
NFX1	FALSE	FALSE	FALSE	FALSE	FALSE	FALSE	FALSE	TRUE	FALSE	FALSE	FALSE	FALSE	FALSE	1	NFX1	4799	ENSG00000086102
NLRC3	FALSE	FALSE	FALSE	FALSE	FALSE	FALSE	FALSE	TRUE	FALSE	FALSE	FALSE	FALSE	FALSE	1	NLRC3	197358	ENSG00000167984
NLRC4	FALSE	FALSE	FALSE	FALSE	FALSE	FALSE	FALSE	TRUE	FALSE	FALSE	FALSE	FALSE	FALSE	1	NLRC4	58484	ENSG00000091106
NLRP10	FALSE	FALSE	FALSE	FALSE	FALSE	FALSE	FALSE	TRUE	FALSE	FALSE	FALSE	FALSE	FALSE	1	NLRP10	338322	ENSG00000182261
NLRP12	FALSE	FALSE	FALSE	FALSE	FALSE	FALSE	FALSE	TRUE	FALSE	FALSE	FALSE	FALSE	FALSE	1	NLRP12	91662	ENSG00000142405
NLRP2	FALSE	FALSE	FALSE	FALSE	FALSE	FALSE	FALSE	TRUE	FALSE	FALSE	FALSE	FALSE	FALSE	1	NLRP2	55655	ENSG00000022556
NLRP4	FALSE	FALSE	FALSE	FALSE	FALSE	FALSE	FALSE	TRUE	FALSE	FALSE	FALSE	FALSE	FALSE	1	NLRP4	147945	ENSG00000160505
NLRP6	FALSE	FALSE	FALSE	FALSE	FALSE	FALSE	FALSE	TRUE	FALSE	FALSE	FALSE	FALSE	FALSE	1	NLRP6	171389	ENSG00000174885
NLRP7	FALSE	FALSE	FALSE	FALSE	FALSE	FALSE	FALSE	TRUE	FALSE	FALSE	FALSE	FALSE	FALSE	1	NLRP7	199713	ENSG00000167634
NLRP9	FALSE	FALSE	FALSE	FALSE	FALSE	FALSE	FALSE	TRUE	FALSE	FALSE	FALSE	FALSE	FALSE	1	NLRP9	338321	ENSG00000185792
NLRX1	FALSE	FALSE	FALSE	FALSE	FALSE	FALSE	FALSE	TRUE	FALSE	FALSE	FALSE	FALSE	FALSE	1	NLRX1	79671	ENSG00000160703
NMI	FALSE	FALSE	FALSE	FALSE	FALSE	FALSE	FALSE	TRUE	FALSE	FALSE	FALSE	FALSE	FALSE	1	NMI	9111	ENSG00000123609
NOD1	FALSE	FALSE	FALSE	FALSE	FALSE	FALSE	FALSE	TRUE	FALSE	FALSE	FALSE	FALSE	FALSE	1	NOD1	10392	ENSG00000106100
NOD2	FALSE	FALSE	FALSE	FALSE	FALSE	FALSE	FALSE	TRUE	FALSE	FALSE	FALSE	FALSE	FALSE	1	NOD2	64127	ENSG00000167207
NOTCH1	FALSE	FALSE	FALSE	FALSE	FALSE	FALSE	FALSE	TRUE	FALSE	FALSE	FALSE	FALSE	FALSE	1	NOTCH1	4851	ENSG00000148400
NOTCH2	FALSE	FALSE	FALSE	FALSE	FALSE	FALSE	FALSE	TRUE	FALSE	FALSE	FALSE	FALSE	FALSE	1	NOTCH2	4853	ENSG00000134250
NOX1	FALSE	FALSE	FALSE	FALSE	FALSE	FALSE	FALSE	TRUE	FALSE	FALSE	FALSE	FALSE	FALSE	1	NOX1	27035	ENSG00000007952
NOX4	FALSE	FALSE	FALSE	FALSE	FALSE	FALSE	FALSE	TRUE	FALSE	FALSE	FALSE	FALSE	FALSE	1	NOX4	50507	ENSG00000086991
NPFF	FALSE	FALSE	FALSE	FALSE	FALSE	FALSE	FALSE	TRUE	FALSE	FALSE	FALSE	FALSE	FALSE	1	NPFF	8620	ENSG00000139574
NPY5R	FALSE	FALSE	FALSE	FALSE	FALSE	FALSE	FALSE	TRUE	FALSE	FALSE	FALSE	FALSE	FALSE	1	NPY5R	4889	ENSG00000164129
NR1D1	FALSE	FALSE	FALSE	FALSE	FALSE	FALSE	FALSE	TRUE	FALSE	FALSE	FALSE	FALSE	FALSE	1	NR1D1	9572	ENSG00000126368
NR1D2	FALSE	FALSE	FALSE	FALSE	FALSE	FALSE	FALSE	TRUE	FALSE	FALSE	FALSE	FALSE	FALSE	1	NR1D2	9975	ENSG00000174738
NR1H3	FALSE	FALSE	FALSE	FALSE	FALSE	FALSE	FALSE	TRUE	FALSE	FALSE	FALSE	FALSE	FALSE	1	NR1H3	10062	ENSG00000025434
NR1H4	FALSE	FALSE	FALSE	FALSE	FALSE	FALSE	FALSE	TRUE	FALSE	FALSE	FALSE	FALSE	FALSE	1	NR1H4	9971	ENSG00000012504
NRROS	FALSE	FALSE	FALSE	FALSE	FALSE	FALSE	FALSE	TRUE	FALSE	FALSE	FALSE	FALSE	FALSE	1	NRROS	375387	ENSG00000174004
NUPR1	FALSE	FALSE	FALSE	FALSE	FALSE	FALSE	FALSE	TRUE	FALSE	FALSE	FALSE	FALSE	FALSE	1	NUPR1	26471	ENSG00000176046
ODAM	FALSE	FALSE	FALSE	FALSE	FALSE	FALSE	FALSE	TRUE	FALSE	FALSE	FALSE	FALSE	FALSE	1	ODAM	54959	ENSG00000109205
OGG1	FALSE	FALSE	FALSE	FALSE	FALSE	FALSE	FALSE	TRUE	FALSE	FALSE	FALSE	FALSE	FALSE	1	OGG1	4968	ENSG00000114026
OLR1	FALSE	FALSE	FALSE	FALSE	FALSE	FALSE	FALSE	TRUE	FALSE	FALSE	FALSE	FALSE	FALSE	1	OLR1	4973	ENSG00000173391
OSM	FALSE	FALSE	FALSE	FALSE	FALSE	FALSE	FALSE	TRUE	FALSE	FALSE	FALSE	FALSE	FALSE	1	OSM	5008	ENSG00000099985
OSMR	FALSE	FALSE	FALSE	FALSE	FALSE	FALSE	FALSE	TRUE	FALSE	FALSE	FALSE	FALSE	FALSE	1	OSMR	9180	ENSG00000145623
OTULIN	FALSE	FALSE	FALSE	FALSE	FALSE	FALSE	FALSE	TRUE	FALSE	FALSE	FALSE	FALSE	FALSE	1	OTULIN	90268	ENSG00000154124
PARK7	FALSE	FALSE	FALSE	FALSE	FALSE	FALSE	FALSE	TRUE	FALSE	FALSE	FALSE	FALSE	FALSE	1	PARK7	11315	ENSG00000116288
PARP4	FALSE	FALSE	FALSE	FALSE	FALSE	FALSE	FALSE	TRUE	FALSE	FALSE	FALSE	FALSE	FALSE	1	PARP4	143	ENSG00000102699
PBK	FALSE	FALSE	FALSE	FALSE	FALSE	FALSE	FALSE	TRUE	FALSE	FALSE	FALSE	FALSE	FALSE	1	PBK	55872	ENSG00000168078
PDCD4	FALSE	FALSE	FALSE	FALSE	FALSE	FALSE	FALSE	TRUE	FALSE	FALSE	FALSE	FALSE	FALSE	1	PDCD4	27250	ENSG00000150593
PDE2A	FALSE	FALSE	FALSE	FALSE	FALSE	FALSE	FALSE	TRUE	FALSE	FALSE	FALSE	FALSE	FALSE	1	PDE2A	5138	ENSG00000186642
PGLYRP1	FALSE	FALSE	FALSE	FALSE	FALSE	FALSE	FALSE	TRUE	FALSE	FALSE	FALSE	FALSE	FALSE	1	PGLYRP1	8993	ENSG00000008438
PGLYRP2	FALSE	FALSE	FALSE	FALSE	FALSE	FALSE	FALSE	TRUE	FALSE	FALSE	FALSE	FALSE	FALSE	1	PGLYRP2	114770	ENSG00000161031
PIK3AP1	FALSE	FALSE	FALSE	FALSE	FALSE	FALSE	FALSE	TRUE	FALSE	FALSE	FALSE	FALSE	FALSE	1	PIK3AP1	118788	ENSG00000155629
PJA2	FALSE	FALSE	FALSE	FALSE	FALSE	FALSE	FALSE	TRUE	FALSE	FALSE	FALSE	FALSE	FALSE	1	PJA2	9867	ENSG00000198961
PLA2G2A	FALSE	FALSE	FALSE	FALSE	FALSE	FALSE	FALSE	TRUE	FALSE	FALSE	FALSE	FALSE	FALSE	1	PLA2G2A	5320	ENSG00000188257
PLA2G2D	FALSE	FALSE	FALSE	FALSE	FALSE	FALSE	FALSE	TRUE	FALSE	FALSE	FALSE	FALSE	FALSE	1	PLA2G2D	26279	ENSG00000117215
PLA2G2E	FALSE	FALSE	FALSE	FALSE	FALSE	FALSE	FALSE	TRUE	FALSE	FALSE	FALSE	FALSE	FALSE	1	PLA2G2E	30814	ENSG00000188784
PLA2G4B	FALSE	FALSE	FALSE	FALSE	FALSE	FALSE	FALSE	TRUE	FALSE	FALSE	FALSE	FALSE	FALSE	1	PLA2G4B	100137049	ENSG00000243708
PLA2G4C	FALSE	FALSE	FALSE	FALSE	FALSE	FALSE	FALSE	TRUE	FALSE	FALSE	FALSE	FALSE	FALSE	1	PLA2G4C	8605	ENSG00000105499
PLAA	FALSE	FALSE	FALSE	FALSE	FALSE	FALSE	FALSE	TRUE	FALSE	FALSE	FALSE	FALSE	FALSE	1	PLAA	9373	ENSG00000137055
PLD3	FALSE	FALSE	FALSE	FALSE	FALSE	FALSE	FALSE	TRUE	FALSE	FALSE	FALSE	FALSE	FALSE	1	PLD3	23646	ENSG00000105223
PLD4	FALSE	FALSE	FALSE	FALSE	FALSE	FALSE	FALSE	TRUE	FALSE	FALSE	FALSE	FALSE	FALSE	1	PLD4	122618	ENSG00000166428
PLGRKT	FALSE	FALSE	FALSE	FALSE	FALSE	FALSE	FALSE	TRUE	FALSE	FALSE	FALSE	FALSE	FALSE	1	PLGRKT	55848	ENSG00000107020
PLP1	FALSE	FALSE	FALSE	FALSE	FALSE	FALSE	FALSE	TRUE	FALSE	FALSE	FALSE	FALSE	FALSE	1	PLP1	5354	ENSG00000123560
PNMA1	FALSE	FALSE	FALSE	FALSE	FALSE	FALSE	FALSE	TRUE	FALSE	FALSE	FALSE	FALSE	FALSE	1	PNMA1	9240	ENSG00000176903
POLB	FALSE	FALSE	FALSE	FALSE	FALSE	FALSE	FALSE	TRUE	FALSE	FALSE	FALSE	FALSE	FALSE	1	POLB	5423	ENSG00000070501
PPARD	FALSE	FALSE	FALSE	FALSE	FALSE	FALSE	FALSE	TRUE	FALSE	FALSE	FALSE	FALSE	FALSE	1	PPARD	5467	ENSG00000112033
PRDX5	FALSE	FALSE	FALSE	FALSE	FALSE	FALSE	FALSE	TRUE	FALSE	FALSE	FALSE	FALSE	FALSE	1	PRDX5	25824	ENSG00000126432
PRKCZ	FALSE	FALSE	FALSE	FALSE	FALSE	FALSE	FALSE	TRUE	FALSE	FALSE	FALSE	FALSE	FALSE	1	PRKCZ	5590	ENSG00000067606
PRKD1	FALSE	FALSE	FALSE	FALSE	FALSE	FALSE	FALSE	TRUE	FALSE	FALSE	FALSE	FALSE	FALSE	1	PRKD1	5587	ENSG00000184304
PROK2	FALSE	FALSE	FALSE	FALSE	FALSE	FALSE	FALSE	TRUE	FALSE	FALSE	FALSE	FALSE	FALSE	1	PROK2	60675	ENSG00000163421
PSMA1	FALSE	FALSE	FALSE	FALSE	FALSE	FALSE	FALSE	TRUE	FALSE	FALSE	FALSE	FALSE	FALSE	1	PSMA1	5682	ENSG00000129084
PSMA6	FALSE	FALSE	FALSE	FALSE	FALSE	FALSE	FALSE	TRUE	FALSE	FALSE	FALSE	FALSE	FALSE	1	PSMA6	5687	ENSG00000100902
PSMB4	FALSE	FALSE	FALSE	FALSE	FALSE	FALSE	FALSE	TRUE	FALSE	FALSE	FALSE	FALSE	FALSE	1	PSMB4	5692	ENSG00000159377
PSTPIP1	FALSE	FALSE	FALSE	FALSE	FALSE	FALSE	FALSE	TRUE	FALSE	FALSE	FALSE	FALSE	FALSE	1	PSTPIP1	9051	ENSG00000140368
PTAFR	FALSE	FALSE	FALSE	FALSE	FALSE	FALSE	FALSE	TRUE	FALSE	FALSE	FALSE	FALSE	FALSE	1	PTAFR	5724	ENSG00000169403
PTGDR	FALSE	FALSE	FALSE	FALSE	FALSE	FALSE	FALSE	TRUE	FALSE	FALSE	FALSE	FALSE	FALSE	1	PTGDR	5729	ENSG00000168229
PTGER1	FALSE	FALSE	FALSE	FALSE	FALSE	FALSE	FALSE	TRUE	FALSE	FALSE	FALSE	FALSE	FALSE	1	PTGER1	5731	ENSG00000160951
PTGER2	FALSE	FALSE	FALSE	FALSE	FALSE	FALSE	FALSE	TRUE	FALSE	FALSE	FALSE	FALSE	FALSE	1	PTGER2	5732	ENSG00000125384
PTGER4	FALSE	FALSE	FALSE	FALSE	FALSE	FALSE	FALSE	TRUE	FALSE	FALSE	FALSE	FALSE	FALSE	1	PTGER4	5734	ENSG00000171522
PTGFR	FALSE	FALSE	FALSE	FALSE	FALSE	FALSE	FALSE	TRUE	FALSE	FALSE	FALSE	FALSE	FALSE	1	PTGFR	5737	ENSG00000122420
PTGIR	FALSE	FALSE	FALSE	FALSE	FALSE	FALSE	FALSE	TRUE	FALSE	FALSE	FALSE	FALSE	FALSE	1	PTGIR	5739	ENSG00000160013
PTGIS	FALSE	FALSE	FALSE	FALSE	FALSE	FALSE	FALSE	TRUE	FALSE	FALSE	FALSE	FALSE	FALSE	1	PTGIS	5740	ENSG00000124212
PTX3	FALSE	FALSE	FALSE	FALSE	FALSE	FALSE	FALSE	TRUE	FALSE	FALSE	FALSE	FALSE	FALSE	1	PTX3	5806	ENSG00000163661
PXK	FALSE	FALSE	FALSE	FALSE	FALSE	FALSE	FALSE	TRUE	FALSE	FALSE	FALSE	FALSE	FALSE	1	PXK	54899	ENSG00000168297
PYDC2	FALSE	FALSE	FALSE	FALSE	FALSE	FALSE	FALSE	TRUE	FALSE	FALSE	FALSE	FALSE	FALSE	1	PYDC2	152138	ENSG00000253548
RASGRP1	FALSE	FALSE	FALSE	FALSE	FALSE	FALSE	FALSE	TRUE	FALSE	FALSE	FALSE	FALSE	FALSE	1	RASGRP1	10125	ENSG00000172575
RB1	FALSE	FALSE	FALSE	FALSE	FALSE	FALSE	FALSE	TRUE	FALSE	FALSE	FALSE	FALSE	FALSE	1	RB1	5925	ENSG00000139687
RBPJ	FALSE	FALSE	FALSE	FALSE	FALSE	FALSE	FALSE	TRUE	FALSE	FALSE	FALSE	FALSE	FALSE	1	RBPJ	3516	ENSG00000168214
REG3A	FALSE	FALSE	FALSE	FALSE	FALSE	FALSE	FALSE	TRUE	FALSE	FALSE	FALSE	FALSE	FALSE	1	REG3A	5068	ENSG00000172016
REG3G	FALSE	FALSE	FALSE	FALSE	FALSE	FALSE	FALSE	TRUE	FALSE	FALSE	FALSE	FALSE	FALSE	1	REG3G	130120	ENSG00000143954
RELA	FALSE	FALSE	FALSE	FALSE	FALSE	FALSE	FALSE	TRUE	FALSE	FALSE	FALSE	FALSE	FALSE	1	RELA	5970	ENSG00000173039
RELB	FALSE	FALSE	FALSE	FALSE	FALSE	FALSE	FALSE	TRUE	FALSE	FALSE	FALSE	FALSE	FALSE	1	RELB	5971	ENSG00000104856
RICTOR	FALSE	FALSE	FALSE	FALSE	FALSE	FALSE	FALSE	TRUE	FALSE	FALSE	FALSE	FALSE	FALSE	1	RICTOR	253260	ENSG00000164327
RIPK2	FALSE	FALSE	FALSE	FALSE	FALSE	FALSE	FALSE	TRUE	FALSE	FALSE	FALSE	FALSE	FALSE	1	RIPK2	8767	ENSG00000104312
RPS19	FALSE	FALSE	FALSE	FALSE	FALSE	FALSE	FALSE	TRUE	FALSE	FALSE	FALSE	FALSE	FALSE	1	RPS19	6223	ENSG00000105372
RPS6KA4	FALSE	FALSE	FALSE	FALSE	FALSE	FALSE	FALSE	TRUE	FALSE	FALSE	FALSE	FALSE	FALSE	1	RPS6KA4	8986	ENSG00000162302
RPS6KA5	FALSE	FALSE	FALSE	FALSE	FALSE	FALSE	FALSE	TRUE	FALSE	FALSE	FALSE	FALSE	FALSE	1	RPS6KA5	9252	ENSG00000100784
S100A9	FALSE	FALSE	FALSE	FALSE	FALSE	FALSE	FALSE	TRUE	FALSE	FALSE	FALSE	FALSE	FALSE	1	S100A9	6280	ENSG00000163220
S1PR3	FALSE	FALSE	FALSE	FALSE	FALSE	FALSE	FALSE	TRUE	FALSE	FALSE	FALSE	FALSE	FALSE	1	S1PR3	1903	ENSG00000213694
SBNO2	FALSE	FALSE	FALSE	FALSE	FALSE	FALSE	FALSE	TRUE	FALSE	FALSE	FALSE	FALSE	FALSE	1	SBNO2	22904	ENSG00000064932
SCG2	FALSE	FALSE	FALSE	FALSE	FALSE	FALSE	FALSE	TRUE	FALSE	FALSE	FALSE	FALSE	FALSE	1	SCG2	7857	ENSG00000171951
SCGB1A1	FALSE	FALSE	FALSE	FALSE	FALSE	FALSE	FALSE	TRUE	FALSE	FALSE	FALSE	FALSE	FALSE	1	SCGB1A1	7356	ENSG00000149021
SCN9A	FALSE	FALSE	FALSE	FALSE	FALSE	FALSE	FALSE	TRUE	FALSE	FALSE	FALSE	FALSE	FALSE	1	SCN9A	6335	ENSG00000169432
SCYL1	FALSE	FALSE	FALSE	FALSE	FALSE	FALSE	FALSE	TRUE	FALSE	FALSE	FALSE	FALSE	FALSE	1	SCYL1	57410	ENSG00000142186
SCYL3	FALSE	FALSE	FALSE	FALSE	FALSE	FALSE	FALSE	TRUE	FALSE	FALSE	FALSE	FALSE	FALSE	1	SCYL3	57147	ENSG00000000457
SDC1	FALSE	FALSE	FALSE	FALSE	FALSE	FALSE	FALSE	TRUE	FALSE	FALSE	FALSE	FALSE	FALSE	1	SDC1	6382	ENSG00000115884
SEH1L	FALSE	FALSE	FALSE	FALSE	FALSE	FALSE	FALSE	TRUE	FALSE	FALSE	FALSE	FALSE	FALSE	1	SEH1L	81929	ENSG00000085415
SELENOS	FALSE	FALSE	FALSE	FALSE	FALSE	FALSE	FALSE	TRUE	FALSE	FALSE	FALSE	FALSE	FALSE	1	SELENOS	55829	ENSG00000131871
SEMA7A	FALSE	FALSE	FALSE	FALSE	FALSE	FALSE	FALSE	TRUE	FALSE	FALSE	FALSE	FALSE	FALSE	1	SEMA7A	8482	ENSG00000138623
SERPINF1	FALSE	FALSE	FALSE	FALSE	FALSE	FALSE	FALSE	TRUE	FALSE	FALSE	FALSE	FALSE	FALSE	1	SERPINF1	5176	ENSG00000132386
SETD6	FALSE	FALSE	FALSE	FALSE	FALSE	FALSE	FALSE	TRUE	FALSE	FALSE	FALSE	FALSE	FALSE	1	SETD6	79918	ENSG00000103037
SGMS1	FALSE	FALSE	FALSE	FALSE	FALSE	FALSE	FALSE	TRUE	FALSE	FALSE	FALSE	FALSE	FALSE	1	SGMS1	259230	ENSG00000198964
SHARPIN	FALSE	FALSE	FALSE	FALSE	FALSE	FALSE	FALSE	TRUE	FALSE	FALSE	FALSE	FALSE	FALSE	1	SHARPIN	81858	ENSG00000179526
SHPK	FALSE	FALSE	FALSE	FALSE	FALSE	FALSE	FALSE	TRUE	FALSE	FALSE	FALSE	FALSE	FALSE	1	SHPK	23729	ENSG00000197417
SIGLEC1	FALSE	FALSE	FALSE	FALSE	FALSE	FALSE	FALSE	TRUE	FALSE	FALSE	FALSE	FALSE	FALSE	1	SIGLEC1	6614	ENSG00000088827
SIGLEC10	FALSE	FALSE	FALSE	FALSE	FALSE	FALSE	FALSE	TRUE	FALSE	FALSE	FALSE	FALSE	FALSE	1	SIGLEC10	89790	ENSG00000142512
SIRPA	FALSE	FALSE	FALSE	FALSE	FALSE	FALSE	FALSE	TRUE	FALSE	FALSE	FALSE	FALSE	FALSE	1	SIRPA	140885	ENSG00000198053
SLAMF8	FALSE	FALSE	FALSE	FALSE	FALSE	FALSE	FALSE	TRUE	FALSE	FALSE	FALSE	FALSE	FALSE	1	SLAMF8	56833	ENSG00000158714
SLC7A2	FALSE	FALSE	FALSE	FALSE	FALSE	FALSE	FALSE	TRUE	FALSE	FALSE	FALSE	FALSE	FALSE	1	SLC7A2	6542	ENSG00000003989
SMAD1	FALSE	FALSE	FALSE	FALSE	FALSE	FALSE	FALSE	TRUE	FALSE	FALSE	FALSE	FALSE	FALSE	1	SMAD1	4086	ENSG00000170365
SMAD3	FALSE	FALSE	FALSE	FALSE	FALSE	FALSE	FALSE	TRUE	FALSE	FALSE	FALSE	FALSE	FALSE	1	SMAD3	4088	ENSG00000166949
SMPDL3B	FALSE	FALSE	FALSE	FALSE	FALSE	FALSE	FALSE	TRUE	FALSE	FALSE	FALSE	FALSE	FALSE	1	SMPDL3B	27293	ENSG00000130768
SOCS3	FALSE	FALSE	FALSE	FALSE	FALSE	FALSE	FALSE	TRUE	FALSE	FALSE	FALSE	FALSE	FALSE	1	SOCS3	9021	ENSG00000184557
SOCS5	FALSE	FALSE	FALSE	FALSE	FALSE	FALSE	FALSE	TRUE	FALSE	FALSE	FALSE	FALSE	FALSE	1	SOCS5	9655	ENSG00000171150
SPATA2	FALSE	FALSE	FALSE	FALSE	FALSE	FALSE	FALSE	TRUE	FALSE	FALSE	FALSE	FALSE	FALSE	1	SPATA2	9825	ENSG00000158480
SPHK1	FALSE	FALSE	FALSE	FALSE	FALSE	FALSE	FALSE	TRUE	FALSE	FALSE	FALSE	FALSE	FALSE	1	SPHK1	8877	ENSG00000176170
SPP1	FALSE	FALSE	FALSE	FALSE	FALSE	FALSE	FALSE	TRUE	FALSE	FALSE	FALSE	FALSE	FALSE	1	SPP1	6696	ENSG00000118785
STAB1	FALSE	FALSE	FALSE	FALSE	FALSE	FALSE	FALSE	TRUE	FALSE	FALSE	FALSE	FALSE	FALSE	1	STAB1	23166	ENSG00000010327
STARD7	FALSE	FALSE	FALSE	FALSE	FALSE	FALSE	FALSE	TRUE	FALSE	FALSE	FALSE	FALSE	FALSE	1	STARD7	56910	ENSG00000084090
STAT5B	FALSE	FALSE	FALSE	FALSE	FALSE	FALSE	FALSE	TRUE	FALSE	FALSE	FALSE	FALSE	FALSE	1	STAT5B	6777	ENSG00000173757
STING1	FALSE	FALSE	FALSE	FALSE	FALSE	FALSE	FALSE	TRUE	FALSE	FALSE	FALSE	FALSE	FALSE	1	STING1	340061	ENSG00000184584
STK39	FALSE	FALSE	FALSE	FALSE	FALSE	FALSE	FALSE	TRUE	FALSE	FALSE	FALSE	FALSE	FALSE	1	STK39	27347	ENSG00000198648
SUCNR1	FALSE	FALSE	FALSE	FALSE	FALSE	FALSE	FALSE	TRUE	FALSE	FALSE	FALSE	FALSE	FALSE	1	SUCNR1	56670	ENSG00000198829
TAC1	FALSE	FALSE	FALSE	FALSE	FALSE	FALSE	FALSE	TRUE	FALSE	FALSE	FALSE	FALSE	FALSE	1	TAC1	6863	ENSG00000006128
TAC4	FALSE	FALSE	FALSE	FALSE	FALSE	FALSE	FALSE	TRUE	FALSE	FALSE	FALSE	FALSE	FALSE	1	TAC4	255061	ENSG00000176358
TBC1D23	FALSE	FALSE	FALSE	FALSE	FALSE	FALSE	FALSE	TRUE	FALSE	FALSE	FALSE	FALSE	FALSE	1	TBC1D23	55773	ENSG00000036054
TBK1	FALSE	FALSE	FALSE	FALSE	FALSE	FALSE	FALSE	TRUE	FALSE	FALSE	FALSE	FALSE	FALSE	1	TBK1	29110	ENSG00000183735
TCIRG1	FALSE	FALSE	FALSE	FALSE	FALSE	FALSE	FALSE	TRUE	FALSE	FALSE	FALSE	FALSE	FALSE	1	TCIRG1	10312	ENSG00000110719
TEK	FALSE	FALSE	FALSE	FALSE	FALSE	FALSE	FALSE	TRUE	FALSE	FALSE	FALSE	FALSE	FALSE	1	TEK	7010	ENSG00000120156
TGM2	FALSE	FALSE	FALSE	FALSE	FALSE	FALSE	FALSE	TRUE	FALSE	FALSE	FALSE	FALSE	FALSE	1	TGM2	7052	ENSG00000198959
THEMIS2	FALSE	FALSE	FALSE	FALSE	FALSE	FALSE	FALSE	TRUE	FALSE	FALSE	FALSE	FALSE	FALSE	1	THEMIS2	9473	ENSG00000130775
TICAM1	FALSE	FALSE	FALSE	FALSE	FALSE	FALSE	FALSE	TRUE	FALSE	FALSE	FALSE	FALSE	FALSE	1	TICAM1	148022	ENSG00000127666
TICAM2	FALSE	FALSE	FALSE	FALSE	FALSE	FALSE	FALSE	TRUE	FALSE	FALSE	FALSE	FALSE	FALSE	1	TICAM2	353376	ENSG00000243414
TIRAP	FALSE	FALSE	FALSE	FALSE	FALSE	FALSE	FALSE	TRUE	FALSE	FALSE	FALSE	FALSE	FALSE	1	TIRAP	114609	ENSG00000150455
TLR1	FALSE	FALSE	FALSE	FALSE	FALSE	FALSE	FALSE	TRUE	FALSE	FALSE	FALSE	FALSE	FALSE	1	TLR1	7096	ENSG00000174125
TLR10	FALSE	FALSE	FALSE	FALSE	FALSE	FALSE	FALSE	TRUE	FALSE	FALSE	FALSE	FALSE	FALSE	1	TLR10	81793	ENSG00000174123
TLR6	FALSE	FALSE	FALSE	FALSE	FALSE	FALSE	FALSE	TRUE	FALSE	FALSE	FALSE	FALSE	FALSE	1	TLR6	10333	ENSG00000174130
TMIGD3	FALSE	FALSE	FALSE	FALSE	FALSE	FALSE	FALSE	TRUE	FALSE	FALSE	FALSE	FALSE	FALSE	1	TMIGD3	57413	ENSG00000121933
TNFAIP3	FALSE	FALSE	FALSE	FALSE	FALSE	FALSE	FALSE	TRUE	FALSE	FALSE	FALSE	FALSE	FALSE	1	TNFAIP3	7128	ENSG00000118503
TNFAIP6	FALSE	FALSE	FALSE	FALSE	FALSE	FALSE	FALSE	TRUE	FALSE	FALSE	FALSE	FALSE	FALSE	1	TNFAIP6	7130	ENSG00000123610
TNFAIP8L2	FALSE	FALSE	FALSE	FALSE	FALSE	FALSE	FALSE	TRUE	FALSE	FALSE	FALSE	FALSE	FALSE	1	TNFAIP8L2	79626	ENSG00000163154
TNFRSF1A	FALSE	FALSE	FALSE	FALSE	FALSE	FALSE	FALSE	TRUE	FALSE	FALSE	FALSE	FALSE	FALSE	1	TNFRSF1A	7132	ENSG00000067182
TNFRSF1B	FALSE	FALSE	FALSE	FALSE	FALSE	FALSE	FALSE	TRUE	FALSE	FALSE	FALSE	FALSE	FALSE	1	TNFRSF1B	7133	ENSG00000028137
TNFRSF4	FALSE	FALSE	FALSE	FALSE	FALSE	FALSE	FALSE	TRUE	FALSE	FALSE	FALSE	FALSE	FALSE	1	TNFRSF4	7293	ENSG00000186827
TNFSF4	FALSE	FALSE	FALSE	FALSE	FALSE	FALSE	FALSE	TRUE	FALSE	FALSE	FALSE	FALSE	FALSE	1	TNFSF4	7292	ENSG00000117586
TNIP1	FALSE	FALSE	FALSE	FALSE	FALSE	FALSE	FALSE	TRUE	FALSE	FALSE	FALSE	FALSE	FALSE	1	TNIP1	10318	ENSG00000145901
TNIP2	FALSE	FALSE	FALSE	FALSE	FALSE	FALSE	FALSE	TRUE	FALSE	FALSE	FALSE	FALSE	FALSE	1	TNIP2	79155	ENSG00000168884
TNIP3	FALSE	FALSE	FALSE	FALSE	FALSE	FALSE	FALSE	TRUE	FALSE	FALSE	FALSE	FALSE	FALSE	1	TNIP3	79931	ENSG00000050730
TOLLIP	FALSE	FALSE	FALSE	FALSE	FALSE	FALSE	FALSE	TRUE	FALSE	FALSE	FALSE	FALSE	FALSE	1	TOLLIP	54472	ENSG00000078902
TPST1	FALSE	FALSE	FALSE	FALSE	FALSE	FALSE	FALSE	TRUE	FALSE	FALSE	FALSE	FALSE	FALSE	1	TPST1	8460	ENSG00000169902
TRADD	FALSE	FALSE	FALSE	FALSE	FALSE	FALSE	FALSE	TRUE	FALSE	FALSE	FALSE	FALSE	FALSE	1	TRADD	8717	ENSG00000102871
TREM1	FALSE	FALSE	FALSE	FALSE	FALSE	FALSE	FALSE	TRUE	FALSE	FALSE	FALSE	FALSE	FALSE	1	TREM1	54210	ENSG00000124731
TREX1	FALSE	FALSE	FALSE	FALSE	FALSE	FALSE	FALSE	TRUE	FALSE	FALSE	FALSE	FALSE	FALSE	1	TREX1	11277	ENSG00000213689
TRIL	FALSE	FALSE	FALSE	FALSE	FALSE	FALSE	FALSE	TRUE	FALSE	FALSE	FALSE	FALSE	FALSE	1	TRIL	9865	ENSG00000255690
TRPV4	FALSE	FALSE	FALSE	FALSE	FALSE	FALSE	FALSE	TRUE	FALSE	FALSE	FALSE	FALSE	FALSE	1	TRPV4	59341	ENSG00000111199
TSLP	FALSE	FALSE	FALSE	FALSE	FALSE	FALSE	FALSE	TRUE	FALSE	FALSE	FALSE	FALSE	FALSE	1	TSLP	85480	ENSG00000145777
TSPAN2	FALSE	FALSE	FALSE	FALSE	FALSE	FALSE	FALSE	TRUE	FALSE	FALSE	FALSE	FALSE	FALSE	1	TSPAN2	10100	ENSG00000134198
TUSC2	FALSE	FALSE	FALSE	FALSE	FALSE	FALSE	FALSE	TRUE	FALSE	FALSE	FALSE	FALSE	FALSE	1	TUSC2	11334	ENSG00000114383
UCN	FALSE	FALSE	FALSE	FALSE	FALSE	FALSE	FALSE	TRUE	FALSE	FALSE	FALSE	FALSE	FALSE	1	UCN	7349	ENSG00000163794
USP18	FALSE	FALSE	FALSE	FALSE	FALSE	FALSE	FALSE	TRUE	FALSE	FALSE	FALSE	FALSE	FALSE	1	USP18	11274	ENSG00000184979
VNN1	FALSE	FALSE	FALSE	FALSE	FALSE	FALSE	FALSE	TRUE	FALSE	FALSE	FALSE	FALSE	FALSE	1	VNN1	8876	ENSG00000112299
VPS35	FALSE	FALSE	FALSE	FALSE	FALSE	FALSE	FALSE	TRUE	FALSE	FALSE	FALSE	FALSE	FALSE	1	VPS35	55737	ENSG00000069329
WFDC1	FALSE	FALSE	FALSE	FALSE	FALSE	FALSE	FALSE	TRUE	FALSE	FALSE	FALSE	FALSE	FALSE	1	WFDC1	58189	ENSG00000103175
WNT5A	FALSE	FALSE	FALSE	FALSE	FALSE	FALSE	FALSE	TRUE	FALSE	FALSE	FALSE	FALSE	FALSE	1	WNT5A	7474	ENSG00000114251
XCL1	FALSE	FALSE	FALSE	FALSE	FALSE	FALSE	FALSE	TRUE	FALSE	FALSE	FALSE	FALSE	FALSE	1	XCL1	6375	ENSG00000143184
XCL2	FALSE	FALSE	FALSE	FALSE	FALSE	FALSE	FALSE	TRUE	FALSE	FALSE	FALSE	FALSE	FALSE	1	XCL2	6846	ENSG00000143185
XCR1	FALSE	FALSE	FALSE	FALSE	FALSE	FALSE	FALSE	TRUE	FALSE	FALSE	FALSE	FALSE	FALSE	1	XCR1	2829	ENSG00000173578
XIAP	FALSE	FALSE	FALSE	FALSE	FALSE	FALSE	FALSE	TRUE	FALSE	FALSE	FALSE	FALSE	FALSE	1	XIAP	331	ENSG00000101966
ZC3H12A	FALSE	FALSE	FALSE	FALSE	FALSE	FALSE	FALSE	TRUE	FALSE	FALSE	FALSE	FALSE	FALSE	1	ZC3H12A	80149	ENSG00000163874
ZFP36	FALSE	FALSE	FALSE	FALSE	FALSE	FALSE	FALSE	TRUE	FALSE	FALSE	FALSE	FALSE	FALSE	1	ZFP36	7538	ENSG00000128016
ZNF580	FALSE	FALSE	FALSE	FALSE	FALSE	FALSE	FALSE	TRUE	FALSE	FALSE	FALSE	FALSE	FALSE	1	ZNF580	51157	ENSG00000213015
ZP3	FALSE	FALSE	FALSE	FALSE	FALSE	FALSE	FALSE	TRUE	FALSE	FALSE	FALSE	FALSE	FALSE	1	ZP3	7784	ENSG00000188372
ZYX	FALSE	FALSE	FALSE	FALSE	FALSE	FALSE	FALSE	TRUE	FALSE	FALSE	FALSE	FALSE	FALSE	1	ZYX	7791	ENSG00000159840
ABAT	FALSE	FALSE	FALSE	FALSE	FALSE	FALSE	FALSE	FALSE	TRUE	FALSE	FALSE	FALSE	FALSE	1	ABAT	18	ENSG00000183044
ABCC4	FALSE	FALSE	FALSE	FALSE	FALSE	FALSE	FALSE	FALSE	TRUE	FALSE	FALSE	FALSE	FALSE	1	ABCC4	10257	ENSG00000125257
ABL1	FALSE	FALSE	FALSE	FALSE	FALSE	FALSE	FALSE	FALSE	TRUE	FALSE	FALSE	FALSE	FALSE	1	ABL1	25	ENSG00000097007
ACTB	FALSE	FALSE	FALSE	FALSE	FALSE	FALSE	FALSE	FALSE	TRUE	FALSE	FALSE	FALSE	FALSE	1	ACTB	60	ENSG00000075624
ACTG1	FALSE	FALSE	FALSE	FALSE	FALSE	FALSE	FALSE	FALSE	TRUE	FALSE	FALSE	FALSE	FALSE	1	ACTG1	71	ENSG00000184009
ACTN1	FALSE	FALSE	FALSE	FALSE	FALSE	FALSE	FALSE	FALSE	TRUE	FALSE	FALSE	FALSE	FALSE	1	ACTN1	87	ENSG00000072110
ACTN2	FALSE	FALSE	FALSE	FALSE	FALSE	FALSE	FALSE	FALSE	TRUE	FALSE	FALSE	FALSE	FALSE	1	ACTN2	88	ENSG00000077522
ACTN4	FALSE	FALSE	FALSE	FALSE	FALSE	FALSE	FALSE	FALSE	TRUE	FALSE	FALSE	FALSE	FALSE	1	ACTN4	81	ENSG00000130402
ADAMTS18	FALSE	FALSE	FALSE	FALSE	FALSE	FALSE	FALSE	FALSE	TRUE	FALSE	FALSE	FALSE	FALSE	1	ADAMTS18	170692	ENSG00000140873
ADRA2A	FALSE	FALSE	FALSE	FALSE	FALSE	FALSE	FALSE	FALSE	TRUE	FALSE	FALSE	FALSE	FALSE	1	ADRA2A	150	ENSG00000150594
ADRA2C	FALSE	FALSE	FALSE	FALSE	FALSE	FALSE	FALSE	FALSE	TRUE	FALSE	FALSE	FALSE	FALSE	1	ADRA2C	152	ENSG00000184160
ALDOA	FALSE	FALSE	FALSE	FALSE	FALSE	FALSE	FALSE	FALSE	TRUE	FALSE	FALSE	FALSE	FALSE	1	ALDOA	226	ENSG00000149925
ALOX12	FALSE	FALSE	FALSE	FALSE	FALSE	FALSE	FALSE	FALSE	TRUE	FALSE	FALSE	FALSE	FALSE	1	ALOX12	239	ENSG00000108839
APLP2	FALSE	FALSE	FALSE	FALSE	FALSE	FALSE	FALSE	FALSE	TRUE	FALSE	FALSE	FALSE	FALSE	1	APLP2	334	ENSG00000084234
APOOL	FALSE	FALSE	FALSE	FALSE	FALSE	FALSE	FALSE	FALSE	TRUE	FALSE	FALSE	FALSE	FALSE	1	APOOL	139322	ENSG00000155008
ARID5B	FALSE	FALSE	FALSE	FALSE	FALSE	FALSE	FALSE	FALSE	TRUE	FALSE	FALSE	FALSE	FALSE	1	ARID5B	84159	ENSG00000150347
ARRB1	FALSE	FALSE	FALSE	FALSE	FALSE	FALSE	FALSE	FALSE	TRUE	FALSE	FALSE	FALSE	FALSE	1	ARRB1	408	ENSG00000137486
ARRB2	FALSE	FALSE	FALSE	FALSE	FALSE	FALSE	FALSE	FALSE	TRUE	FALSE	FALSE	FALSE	FALSE	1	ARRB2	409	ENSG00000141480
ATP2A1	FALSE	FALSE	FALSE	FALSE	FALSE	FALSE	FALSE	FALSE	TRUE	FALSE	FALSE	FALSE	FALSE	1	ATP2A1	487	ENSG00000196296
ATP2A2	FALSE	FALSE	FALSE	FALSE	FALSE	FALSE	FALSE	FALSE	TRUE	FALSE	FALSE	FALSE	FALSE	1	ATP2A2	488	ENSG00000174437
ATP2A3	FALSE	FALSE	FALSE	FALSE	FALSE	FALSE	FALSE	FALSE	TRUE	FALSE	FALSE	FALSE	FALSE	1	ATP2A3	489	ENSG00000074370
ATP7A	FALSE	FALSE	FALSE	FALSE	FALSE	FALSE	FALSE	FALSE	TRUE	FALSE	FALSE	FALSE	FALSE	1	ATP7A	538	ENSG00000165240
BCAR1	FALSE	FALSE	FALSE	FALSE	FALSE	FALSE	FALSE	FALSE	TRUE	FALSE	FALSE	FALSE	FALSE	1	BCAR1	9564	ENSG00000050820
BLOC1S1	FALSE	FALSE	FALSE	FALSE	FALSE	FALSE	FALSE	FALSE	TRUE	FALSE	FALSE	FALSE	FALSE	1	BLOC1S1	2647	ENSG00000135441
BLOC1S2	FALSE	FALSE	FALSE	FALSE	FALSE	FALSE	FALSE	FALSE	TRUE	FALSE	FALSE	FALSE	FALSE	1	BLOC1S2	282991	ENSG00000196072
BLOC1S4	FALSE	FALSE	FALSE	FALSE	FALSE	FALSE	FALSE	FALSE	TRUE	FALSE	FALSE	FALSE	FALSE	1	BLOC1S4	55330	ENSG00000186222
BRPF3	FALSE	FALSE	FALSE	FALSE	FALSE	FALSE	FALSE	FALSE	TRUE	FALSE	FALSE	FALSE	FALSE	1	BRPF3	27154	ENSG00000096070
C1GALT1C1	FALSE	FALSE	FALSE	FALSE	FALSE	FALSE	FALSE	FALSE	TRUE	FALSE	FALSE	FALSE	FALSE	1	C1GALT1C1	29071	ENSG00000171155
C1QTNF1	FALSE	FALSE	FALSE	FALSE	FALSE	FALSE	FALSE	FALSE	TRUE	FALSE	FALSE	FALSE	FALSE	1	C1QTNF1	114897	ENSG00000173918
CASP9	FALSE	FALSE	FALSE	FALSE	FALSE	FALSE	FALSE	FALSE	TRUE	FALSE	FALSE	FALSE	FALSE	1	CASP9	842	ENSG00000132906
CBL	FALSE	FALSE	FALSE	FALSE	FALSE	FALSE	FALSE	FALSE	TRUE	FALSE	FALSE	FALSE	FALSE	1	CBL	867	ENSG00000110395
CCNA2	FALSE	FALSE	FALSE	FALSE	FALSE	FALSE	FALSE	FALSE	TRUE	FALSE	FALSE	FALSE	FALSE	1	CCNA2	890	ENSG00000145386
CD109	FALSE	FALSE	FALSE	FALSE	FALSE	FALSE	FALSE	FALSE	TRUE	FALSE	FALSE	FALSE	FALSE	1	CD109	135228	ENSG00000156535
CD63	FALSE	FALSE	FALSE	FALSE	FALSE	FALSE	FALSE	FALSE	TRUE	FALSE	FALSE	FALSE	FALSE	1	CD63	967	ENSG00000135404
CD9	FALSE	FALSE	FALSE	FALSE	FALSE	FALSE	FALSE	FALSE	TRUE	FALSE	FALSE	FALSE	FALSE	1	CD9	928	ENSG00000010278
CDC37L1	FALSE	FALSE	FALSE	FALSE	FALSE	FALSE	FALSE	FALSE	TRUE	FALSE	FALSE	FALSE	FALSE	1	CDC37L1	55664	ENSG00000106993
CEACAM1	FALSE	FALSE	FALSE	FALSE	FALSE	FALSE	FALSE	FALSE	TRUE	FALSE	FALSE	FALSE	FALSE	1	CEACAM1	634	ENSG00000079385
CELA2A	FALSE	FALSE	FALSE	FALSE	FALSE	FALSE	FALSE	FALSE	TRUE	FALSE	FALSE	FALSE	FALSE	1	CELA2A	63036	ENSG00000142615
CFD	FALSE	FALSE	FALSE	FALSE	FALSE	FALSE	FALSE	FALSE	TRUE	FALSE	FALSE	FALSE	FALSE	1	CFD	1675	ENSG00000197766
CIB1	FALSE	FALSE	FALSE	FALSE	FALSE	FALSE	FALSE	FALSE	TRUE	FALSE	FALSE	FALSE	FALSE	1	CIB1	10519	ENSG00000185043
CLEC1B	FALSE	FALSE	FALSE	FALSE	FALSE	FALSE	FALSE	FALSE	TRUE	FALSE	FALSE	FALSE	FALSE	1	CLEC1B	51266	ENSG00000165682
CLEC3B	FALSE	FALSE	FALSE	FALSE	FALSE	FALSE	FALSE	FALSE	TRUE	FALSE	FALSE	FALSE	FALSE	1	CLEC3B	7123	ENSG00000163815
CLIC1	FALSE	FALSE	FALSE	FALSE	FALSE	FALSE	FALSE	FALSE	TRUE	FALSE	FALSE	FALSE	FALSE	1	CLIC1	1192	ENSG00000213719
CLU	FALSE	FALSE	FALSE	FALSE	FALSE	FALSE	FALSE	FALSE	TRUE	FALSE	FALSE	FALSE	FALSE	1	CLU	1191	ENSG00000120885
COL2A1	FALSE	FALSE	FALSE	FALSE	FALSE	FALSE	FALSE	FALSE	TRUE	FALSE	FALSE	FALSE	FALSE	1	COL2A1	1280	ENSG00000139219
COL3A1	FALSE	FALSE	FALSE	FALSE	FALSE	FALSE	FALSE	FALSE	TRUE	FALSE	FALSE	FALSE	FALSE	1	COL3A1	1281	ENSG00000168542
COL4A1	FALSE	FALSE	FALSE	FALSE	FALSE	FALSE	FALSE	FALSE	TRUE	FALSE	FALSE	FALSE	FALSE	1	COL4A1	1282	ENSG00000187498
COL5A1	FALSE	FALSE	FALSE	FALSE	FALSE	FALSE	FALSE	FALSE	TRUE	FALSE	FALSE	FALSE	FALSE	1	COL5A1	1289	ENSG00000130635
COL6A1	FALSE	FALSE	FALSE	FALSE	FALSE	FALSE	FALSE	FALSE	TRUE	FALSE	FALSE	FALSE	FALSE	1	COL6A1	1291	ENSG00000142156
CORO1B	FALSE	FALSE	FALSE	FALSE	FALSE	FALSE	FALSE	FALSE	TRUE	FALSE	FALSE	FALSE	FALSE	1	CORO1B	57175	ENSG00000172725
CREB1	FALSE	FALSE	FALSE	FALSE	FALSE	FALSE	FALSE	FALSE	TRUE	FALSE	FALSE	FALSE	FALSE	1	CREB1	1385	ENSG00000118260
CSPG4	FALSE	FALSE	FALSE	FALSE	FALSE	FALSE	FALSE	FALSE	TRUE	FALSE	FALSE	FALSE	FALSE	1	CSPG4	1464	ENSG00000173546
CSRNP1	FALSE	FALSE	FALSE	FALSE	FALSE	FALSE	FALSE	FALSE	TRUE	FALSE	FALSE	FALSE	FALSE	1	CSRNP1	64651	ENSG00000144655
CSRP1	FALSE	FALSE	FALSE	FALSE	FALSE	FALSE	FALSE	FALSE	TRUE	FALSE	FALSE	FALSE	FALSE	1	CSRP1	1465	ENSG00000159176
CTSW	FALSE	FALSE	FALSE	FALSE	FALSE	FALSE	FALSE	FALSE	TRUE	FALSE	FALSE	FALSE	FALSE	1	CTSW	1521	ENSG00000172543
CYB5R1	FALSE	FALSE	FALSE	FALSE	FALSE	FALSE	FALSE	FALSE	TRUE	FALSE	FALSE	FALSE	FALSE	1	CYB5R1	51706	ENSG00000159348
CYRIB	FALSE	FALSE	FALSE	FALSE	FALSE	FALSE	FALSE	FALSE	TRUE	FALSE	FALSE	FALSE	FALSE	1	CYRIB	51571	ENSG00000153310
DGKA	FALSE	FALSE	FALSE	FALSE	FALSE	FALSE	FALSE	FALSE	TRUE	FALSE	FALSE	FALSE	FALSE	1	DGKA	1606	ENSG00000065357
DGKB	FALSE	FALSE	FALSE	FALSE	FALSE	FALSE	FALSE	FALSE	TRUE	FALSE	FALSE	FALSE	FALSE	1	DGKB	1607	ENSG00000136267
DGKD	FALSE	FALSE	FALSE	FALSE	FALSE	FALSE	FALSE	FALSE	TRUE	FALSE	FALSE	FALSE	FALSE	1	DGKD	8527	ENSG00000077044
DGKE	FALSE	FALSE	FALSE	FALSE	FALSE	FALSE	FALSE	FALSE	TRUE	FALSE	FALSE	FALSE	FALSE	1	DGKE	8526	ENSG00000153933
DGKG	FALSE	FALSE	FALSE	FALSE	FALSE	FALSE	FALSE	FALSE	TRUE	FALSE	FALSE	FALSE	FALSE	1	DGKG	1608	ENSG00000058866
DGKH	FALSE	FALSE	FALSE	FALSE	FALSE	FALSE	FALSE	FALSE	TRUE	FALSE	FALSE	FALSE	FALSE	1	DGKH	160851	ENSG00000102780
DGKI	FALSE	FALSE	FALSE	FALSE	FALSE	FALSE	FALSE	FALSE	TRUE	FALSE	FALSE	FALSE	FALSE	1	DGKI	9162	ENSG00000157680
DGKK	FALSE	FALSE	FALSE	FALSE	FALSE	FALSE	FALSE	FALSE	TRUE	FALSE	FALSE	FALSE	FALSE	1	DGKK	139189	ENSG00000274588
DGKQ	FALSE	FALSE	FALSE	FALSE	FALSE	FALSE	FALSE	FALSE	TRUE	FALSE	FALSE	FALSE	FALSE	1	DGKQ	1609	ENSG00000145214
DGKZ	FALSE	FALSE	FALSE	FALSE	FALSE	FALSE	FALSE	FALSE	TRUE	FALSE	FALSE	FALSE	FALSE	1	DGKZ	8525	ENSG00000149091
ENDOD1	FALSE	FALSE	FALSE	FALSE	FALSE	FALSE	FALSE	FALSE	TRUE	FALSE	FALSE	FALSE	FALSE	1	ENDOD1	23052	ENSG00000149218
ENTPD2	FALSE	FALSE	FALSE	FALSE	FALSE	FALSE	FALSE	FALSE	TRUE	FALSE	FALSE	FALSE	FALSE	1	ENTPD2	954	ENSG00000054179
EP300	FALSE	FALSE	FALSE	FALSE	FALSE	FALSE	FALSE	FALSE	TRUE	FALSE	FALSE	FALSE	FALSE	1	EP300	2033	ENSG00000100393
ERN1	FALSE	FALSE	FALSE	FALSE	FALSE	FALSE	FALSE	FALSE	TRUE	FALSE	FALSE	FALSE	FALSE	1	ERN1	2081	ENSG00000178607
ERRFI1	FALSE	FALSE	FALSE	FALSE	FALSE	FALSE	FALSE	FALSE	TRUE	FALSE	FALSE	FALSE	FALSE	1	ERRFI1	54206	ENSG00000116285
FAM3C	FALSE	FALSE	FALSE	FALSE	FALSE	FALSE	FALSE	FALSE	TRUE	FALSE	FALSE	FALSE	FALSE	1	FAM3C	10447	ENSG00000196937
FER	FALSE	FALSE	FALSE	FALSE	FALSE	FALSE	FALSE	FALSE	TRUE	FALSE	FALSE	FALSE	FALSE	1	FER	2241	ENSG00000151422
FERMT3	FALSE	FALSE	FALSE	FALSE	FALSE	FALSE	FALSE	FALSE	TRUE	FALSE	FALSE	FALSE	FALSE	1	FERMT3	83706	ENSG00000149781
FIBP	FALSE	FALSE	FALSE	FALSE	FALSE	FALSE	FALSE	FALSE	TRUE	FALSE	FALSE	FALSE	FALSE	1	FIBP	9158	ENSG00000172500
FLNA	FALSE	FALSE	FALSE	FALSE	FALSE	FALSE	FALSE	FALSE	TRUE	FALSE	FALSE	FALSE	FALSE	1	FLNA	2316	ENSG00000196924
FZD6	FALSE	FALSE	FALSE	FALSE	FALSE	FALSE	FALSE	FALSE	TRUE	FALSE	FALSE	FALSE	FALSE	1	FZD6	8323	ENSG00000164930
GNA11	FALSE	FALSE	FALSE	FALSE	FALSE	FALSE	FALSE	FALSE	TRUE	FALSE	FALSE	FALSE	FALSE	1	GNA11	2767	ENSG00000088256
GNA13	FALSE	FALSE	FALSE	FALSE	FALSE	FALSE	FALSE	FALSE	TRUE	FALSE	FALSE	FALSE	FALSE	1	GNA13	10672	ENSG00000120063
GNA14	FALSE	FALSE	FALSE	FALSE	FALSE	FALSE	FALSE	FALSE	TRUE	FALSE	FALSE	FALSE	FALSE	1	GNA14	9630	ENSG00000156049
GNA15	FALSE	FALSE	FALSE	FALSE	FALSE	FALSE	FALSE	FALSE	TRUE	FALSE	FALSE	FALSE	FALSE	1	GNA15	2769	ENSG00000060558
GNAS	FALSE	FALSE	FALSE	FALSE	FALSE	FALSE	FALSE	FALSE	TRUE	FALSE	FALSE	FALSE	FALSE	1	GNAS	2778	ENSG00000087460
GNB1	FALSE	FALSE	FALSE	FALSE	FALSE	FALSE	FALSE	FALSE	TRUE	FALSE	FALSE	FALSE	FALSE	1	GNB1	2782	ENSG00000078369
GNG2	FALSE	FALSE	FALSE	FALSE	FALSE	FALSE	FALSE	FALSE	TRUE	FALSE	FALSE	FALSE	FALSE	1	GNG2	54331	ENSG00000186469
GTPBP2	FALSE	FALSE	FALSE	FALSE	FALSE	FALSE	FALSE	FALSE	TRUE	FALSE	FALSE	FALSE	FALSE	1	GTPBP2	54676	ENSG00000172432
HABP4	FALSE	FALSE	FALSE	FALSE	FALSE	FALSE	FALSE	FALSE	TRUE	FALSE	FALSE	FALSE	FALSE	1	HABP4	22927	ENSG00000130956
HAS1	FALSE	FALSE	FALSE	FALSE	FALSE	FALSE	FALSE	FALSE	TRUE	FALSE	FALSE	FALSE	FALSE	1	HAS1	3036	ENSG00000105509
HAS2	FALSE	FALSE	FALSE	FALSE	FALSE	FALSE	FALSE	FALSE	TRUE	FALSE	FALSE	FALSE	FALSE	1	HAS2	3037	ENSG00000170961
HSPB1	FALSE	FALSE	FALSE	FALSE	FALSE	FALSE	FALSE	FALSE	TRUE	FALSE	FALSE	FALSE	FALSE	1	HSPB1	3315	ENSG00000106211
IGF2	FALSE	FALSE	FALSE	FALSE	FALSE	FALSE	FALSE	FALSE	TRUE	FALSE	FALSE	FALSE	FALSE	1	IGF2	3481	ENSG00000167244
ILK	FALSE	FALSE	FALSE	FALSE	FALSE	FALSE	FALSE	FALSE	TRUE	FALSE	FALSE	FALSE	FALSE	1	ILK	3611	ENSG00000166333
IQGAP1	FALSE	FALSE	FALSE	FALSE	FALSE	FALSE	FALSE	FALSE	TRUE	FALSE	FALSE	FALSE	FALSE	1	IQGAP1	8826	ENSG00000140575
ISLR	FALSE	FALSE	FALSE	FALSE	FALSE	FALSE	FALSE	FALSE	TRUE	FALSE	FALSE	FALSE	FALSE	1	ISLR	3671	ENSG00000129009
ITGA5	FALSE	FALSE	FALSE	FALSE	FALSE	FALSE	FALSE	FALSE	TRUE	FALSE	FALSE	FALSE	FALSE	1	ITGA5	3678	ENSG00000161638
ITIH3	FALSE	FALSE	FALSE	FALSE	FALSE	FALSE	FALSE	FALSE	TRUE	FALSE	FALSE	FALSE	FALSE	1	ITIH3	3699	ENSG00000162267
ITIH4	FALSE	FALSE	FALSE	FALSE	FALSE	FALSE	FALSE	FALSE	TRUE	FALSE	FALSE	FALSE	FALSE	1	ITIH4	3700	ENSG00000055955
ITPR1	FALSE	FALSE	FALSE	FALSE	FALSE	FALSE	FALSE	FALSE	TRUE	FALSE	FALSE	FALSE	FALSE	1	ITPR1	3708	ENSG00000150995
ITPR2	FALSE	FALSE	FALSE	FALSE	FALSE	FALSE	FALSE	FALSE	TRUE	FALSE	FALSE	FALSE	FALSE	1	ITPR2	3709	ENSG00000123104
ITPR3	FALSE	FALSE	FALSE	FALSE	FALSE	FALSE	FALSE	FALSE	TRUE	FALSE	FALSE	FALSE	FALSE	1	ITPR3	3710	ENSG00000096433
LAMP2	FALSE	FALSE	FALSE	FALSE	FALSE	FALSE	FALSE	FALSE	TRUE	FALSE	FALSE	FALSE	FALSE	1	LAMP2	3920	ENSG00000005893
LCK	FALSE	FALSE	FALSE	FALSE	FALSE	FALSE	FALSE	FALSE	TRUE	FALSE	FALSE	FALSE	FALSE	1	LCK	3932	ENSG00000182866
LCP2	FALSE	FALSE	FALSE	FALSE	FALSE	FALSE	FALSE	FALSE	TRUE	FALSE	FALSE	FALSE	FALSE	1	LCP2	3937	ENSG00000043462
LEFTY2	FALSE	FALSE	FALSE	FALSE	FALSE	FALSE	FALSE	FALSE	TRUE	FALSE	FALSE	FALSE	FALSE	1	LEFTY2	7044	ENSG00000143768
LGALS3BP	FALSE	FALSE	FALSE	FALSE	FALSE	FALSE	FALSE	FALSE	TRUE	FALSE	FALSE	FALSE	FALSE	1	LGALS3BP	3959	ENSG00000108679
LHFPL2	FALSE	FALSE	FALSE	FALSE	FALSE	FALSE	FALSE	FALSE	TRUE	FALSE	FALSE	FALSE	FALSE	1	LHFPL2	10184	ENSG00000145685
LOX	FALSE	FALSE	FALSE	FALSE	FALSE	FALSE	FALSE	FALSE	TRUE	FALSE	FALSE	FALSE	FALSE	1	LOX	4015	ENSG00000113083
LRP1	FALSE	FALSE	FALSE	FALSE	FALSE	FALSE	FALSE	FALSE	TRUE	FALSE	FALSE	FALSE	FALSE	1	LRP1	4035	ENSG00000123384
LY6G6F	FALSE	FALSE	FALSE	FALSE	FALSE	FALSE	FALSE	FALSE	TRUE	FALSE	FALSE	FALSE	FALSE	1	LY6G6F	259215	ENSG00000204424
MAGED2	FALSE	FALSE	FALSE	FALSE	FALSE	FALSE	FALSE	FALSE	TRUE	FALSE	FALSE	FALSE	FALSE	1	MAGED2	10916	ENSG00000102316
MANF	FALSE	FALSE	FALSE	FALSE	FALSE	FALSE	FALSE	FALSE	TRUE	FALSE	FALSE	FALSE	FALSE	1	MANF	7873	ENSG00000145050
MARS1	FALSE	FALSE	FALSE	FALSE	FALSE	FALSE	FALSE	FALSE	TRUE	FALSE	FALSE	FALSE	FALSE	1	MARS1	4141	ENSG00000166986
MEF2C	FALSE	FALSE	FALSE	FALSE	FALSE	FALSE	FALSE	FALSE	TRUE	FALSE	FALSE	FALSE	FALSE	1	MEF2C	4208	ENSG00000081189
METAP1	FALSE	FALSE	FALSE	FALSE	FALSE	FALSE	FALSE	FALSE	TRUE	FALSE	FALSE	FALSE	FALSE	1	METAP1	23173	ENSG00000164024
MTSS2	FALSE	FALSE	FALSE	FALSE	FALSE	FALSE	FALSE	FALSE	TRUE	FALSE	FALSE	FALSE	FALSE	1	MTSS2	92154	ENSG00000132613
MYC	FALSE	FALSE	FALSE	FALSE	FALSE	FALSE	FALSE	FALSE	TRUE	FALSE	FALSE	FALSE	FALSE	1	MYC	4609	ENSG00000136997
MYH9	FALSE	FALSE	FALSE	FALSE	FALSE	FALSE	FALSE	FALSE	TRUE	FALSE	FALSE	FALSE	FALSE	1	MYH9	4627	ENSG00000100345
MYL12A	FALSE	FALSE	FALSE	FALSE	FALSE	FALSE	FALSE	FALSE	TRUE	FALSE	FALSE	FALSE	FALSE	1	MYL12A	10627	ENSG00000101608
MYL9	FALSE	FALSE	FALSE	FALSE	FALSE	FALSE	FALSE	FALSE	TRUE	FALSE	FALSE	FALSE	FALSE	1	MYL9	10398	ENSG00000101335
MYO1E	FALSE	FALSE	FALSE	FALSE	FALSE	FALSE	FALSE	FALSE	TRUE	FALSE	FALSE	FALSE	FALSE	1	MYO1E	4643	ENSG00000157483
MYOCD	FALSE	FALSE	FALSE	FALSE	FALSE	FALSE	FALSE	FALSE	TRUE	FALSE	FALSE	FALSE	FALSE	1	MYOCD	93649	ENSG00000141052
NHLRC2	FALSE	FALSE	FALSE	FALSE	FALSE	FALSE	FALSE	FALSE	TRUE	FALSE	FALSE	FALSE	FALSE	1	NHLRC2	374354	ENSG00000196865
NR4A3	FALSE	FALSE	FALSE	FALSE	FALSE	FALSE	FALSE	FALSE	TRUE	FALSE	FALSE	FALSE	FALSE	1	NR4A3	8013	ENSG00000119508
OLA1	FALSE	FALSE	FALSE	FALSE	FALSE	FALSE	FALSE	FALSE	TRUE	FALSE	FALSE	FALSE	FALSE	1	OLA1	29789	ENSG00000138430
ORM2	FALSE	FALSE	FALSE	FALSE	FALSE	FALSE	FALSE	FALSE	TRUE	FALSE	FALSE	FALSE	FALSE	1	ORM2	5005	ENSG00000228278
PCDH7	FALSE	FALSE	FALSE	FALSE	FALSE	FALSE	FALSE	FALSE	TRUE	FALSE	FALSE	FALSE	FALSE	1	PCDH7	5099	ENSG00000169851
PCYOX1L	FALSE	FALSE	FALSE	FALSE	FALSE	FALSE	FALSE	FALSE	TRUE	FALSE	FALSE	FALSE	FALSE	1	PCYOX1L	78991	ENSG00000145882
PDGFA	FALSE	FALSE	FALSE	FALSE	FALSE	FALSE	FALSE	FALSE	TRUE	FALSE	FALSE	FALSE	FALSE	1	PDGFA	5154	ENSG00000197461
PDGFB	FALSE	FALSE	FALSE	FALSE	FALSE	FALSE	FALSE	FALSE	TRUE	FALSE	FALSE	FALSE	FALSE	1	PDGFB	5155	ENSG00000100311
PDGFC	FALSE	FALSE	FALSE	FALSE	FALSE	FALSE	FALSE	FALSE	TRUE	FALSE	FALSE	FALSE	FALSE	1	PDGFC	56034	ENSG00000145431
PDGFD	FALSE	FALSE	FALSE	FALSE	FALSE	FALSE	FALSE	FALSE	TRUE	FALSE	FALSE	FALSE	FALSE	1	PDGFD	80310	ENSG00000170962
PDGFRA	FALSE	FALSE	FALSE	FALSE	FALSE	FALSE	FALSE	FALSE	TRUE	FALSE	FALSE	FALSE	FALSE	1	PDGFRA	5156	ENSG00000134853
PDGFRB	FALSE	FALSE	FALSE	FALSE	FALSE	FALSE	FALSE	FALSE	TRUE	FALSE	FALSE	FALSE	FALSE	1	PDGFRB	5159	ENSG00000113721
PDGFRL	FALSE	FALSE	FALSE	FALSE	FALSE	FALSE	FALSE	FALSE	TRUE	FALSE	FALSE	FALSE	FALSE	1	PDGFRL	5157	ENSG00000104213
PDPK1	FALSE	FALSE	FALSE	FALSE	FALSE	FALSE	FALSE	FALSE	TRUE	FALSE	FALSE	FALSE	FALSE	1	PDPK1	5170	ENSG00000140992
PDPN	FALSE	FALSE	FALSE	FALSE	FALSE	FALSE	FALSE	FALSE	TRUE	FALSE	FALSE	FALSE	FALSE	1	PDPN	10630	ENSG00000162493
PEAR1	FALSE	FALSE	FALSE	FALSE	FALSE	FALSE	FALSE	FALSE	TRUE	FALSE	FALSE	FALSE	FALSE	1	PEAR1	375033	ENSG00000187800
PHACTR2	FALSE	FALSE	FALSE	FALSE	FALSE	FALSE	FALSE	FALSE	TRUE	FALSE	FALSE	FALSE	FALSE	1	PHACTR2	9749	ENSG00000112419
PIK3R1	FALSE	FALSE	FALSE	FALSE	FALSE	FALSE	FALSE	FALSE	TRUE	FALSE	FALSE	FALSE	FALSE	1	PIK3R1	5295	ENSG00000145675
PIK3R5	FALSE	FALSE	FALSE	FALSE	FALSE	FALSE	FALSE	FALSE	TRUE	FALSE	FALSE	FALSE	FALSE	1	PIK3R5	23533	ENSG00000141506
PIK3R6	FALSE	FALSE	FALSE	FALSE	FALSE	FALSE	FALSE	FALSE	TRUE	FALSE	FALSE	FALSE	FALSE	1	PIK3R6	146850	ENSG00000276231
PLCG2	FALSE	FALSE	FALSE	FALSE	FALSE	FALSE	FALSE	FALSE	TRUE	FALSE	FALSE	FALSE	FALSE	1	PLCG2	5336	ENSG00000197943
PLEK	FALSE	FALSE	FALSE	FALSE	FALSE	FALSE	FALSE	FALSE	TRUE	FALSE	FALSE	FALSE	FALSE	1	PLEK	5341	ENSG00000115956
PLEKHA1	FALSE	FALSE	FALSE	FALSE	FALSE	FALSE	FALSE	FALSE	TRUE	FALSE	FALSE	FALSE	FALSE	1	PLEKHA1	59338	ENSG00000107679
PLSCR1	FALSE	FALSE	FALSE	FALSE	FALSE	FALSE	FALSE	FALSE	TRUE	FALSE	FALSE	FALSE	FALSE	1	PLSCR1	5359	ENSG00000188313
PRKCA	FALSE	FALSE	FALSE	FALSE	FALSE	FALSE	FALSE	FALSE	TRUE	FALSE	FALSE	FALSE	FALSE	1	PRKCA	5578	ENSG00000154229
PRKCB	FALSE	FALSE	FALSE	FALSE	FALSE	FALSE	FALSE	FALSE	TRUE	FALSE	FALSE	FALSE	FALSE	1	PRKCB	5579	ENSG00000166501
PRKCE	FALSE	FALSE	FALSE	FALSE	FALSE	FALSE	FALSE	FALSE	TRUE	FALSE	FALSE	FALSE	FALSE	1	PRKCE	5581	ENSG00000171132
PRKCG	FALSE	FALSE	FALSE	FALSE	FALSE	FALSE	FALSE	FALSE	TRUE	FALSE	FALSE	FALSE	FALSE	1	PRKCG	5582	ENSG00000126583
PRKCH	FALSE	FALSE	FALSE	FALSE	FALSE	FALSE	FALSE	FALSE	TRUE	FALSE	FALSE	FALSE	FALSE	1	PRKCH	5583	ENSG00000027075
PRKG1	FALSE	FALSE	FALSE	FALSE	FALSE	FALSE	FALSE	FALSE	TRUE	FALSE	FALSE	FALSE	FALSE	1	PRKG1	5592	ENSG00000185532
PSAP	FALSE	FALSE	FALSE	FALSE	FALSE	FALSE	FALSE	FALSE	TRUE	FALSE	FALSE	FALSE	FALSE	1	PSAP	5660	ENSG00000197746
PTEN	FALSE	FALSE	FALSE	FALSE	FALSE	FALSE	FALSE	FALSE	TRUE	FALSE	FALSE	FALSE	FALSE	1	PTEN	5728	ENSG00000171862
PTPN1	FALSE	FALSE	FALSE	FALSE	FALSE	FALSE	FALSE	FALSE	TRUE	FALSE	FALSE	FALSE	FALSE	1	PTPN1	5770	ENSG00000196396
PTPN11	FALSE	FALSE	FALSE	FALSE	FALSE	FALSE	FALSE	FALSE	TRUE	FALSE	FALSE	FALSE	FALSE	1	PTPN11	5781	ENSG00000179295
PTPN12	FALSE	FALSE	FALSE	FALSE	FALSE	FALSE	FALSE	FALSE	TRUE	FALSE	FALSE	FALSE	FALSE	1	PTPN12	5782	ENSG00000127947
QSOX1	FALSE	FALSE	FALSE	FALSE	FALSE	FALSE	FALSE	FALSE	TRUE	FALSE	FALSE	FALSE	FALSE	1	QSOX1	5768	ENSG00000116260
RAB27B	FALSE	FALSE	FALSE	FALSE	FALSE	FALSE	FALSE	FALSE	TRUE	FALSE	FALSE	FALSE	FALSE	1	RAB27B	5874	ENSG00000041353
RAB38	FALSE	FALSE	FALSE	FALSE	FALSE	FALSE	FALSE	FALSE	TRUE	FALSE	FALSE	FALSE	FALSE	1	RAB38	23682	ENSG00000123892
RAP2B	FALSE	FALSE	FALSE	FALSE	FALSE	FALSE	FALSE	FALSE	TRUE	FALSE	FALSE	FALSE	FALSE	1	RAP2B	5912	ENSG00000181467
RAPGEF1	FALSE	FALSE	FALSE	FALSE	FALSE	FALSE	FALSE	FALSE	TRUE	FALSE	FALSE	FALSE	FALSE	1	RAPGEF1	2889	ENSG00000107263
RDX	FALSE	FALSE	FALSE	FALSE	FALSE	FALSE	FALSE	FALSE	TRUE	FALSE	FALSE	FALSE	FALSE	1	RDX	5962	ENSG00000137710
RGS14	FALSE	FALSE	FALSE	FALSE	FALSE	FALSE	FALSE	FALSE	TRUE	FALSE	FALSE	FALSE	FALSE	1	RGS14	10636	ENSG00000169220
SCCPDH	FALSE	FALSE	FALSE	FALSE	FALSE	FALSE	FALSE	FALSE	TRUE	FALSE	FALSE	FALSE	FALSE	1	SCCPDH	51097	ENSG00000143653
SCG3	FALSE	FALSE	FALSE	FALSE	FALSE	FALSE	FALSE	FALSE	TRUE	FALSE	FALSE	FALSE	FALSE	1	SCG3	29106	ENSG00000104112
SERPINB7	FALSE	FALSE	FALSE	FALSE	FALSE	FALSE	FALSE	FALSE	TRUE	FALSE	FALSE	FALSE	FALSE	1	SERPINB7	8710	ENSG00000166396
SGPL1	FALSE	FALSE	FALSE	FALSE	FALSE	FALSE	FALSE	FALSE	TRUE	FALSE	FALSE	FALSE	FALSE	1	SGPL1	8879	ENSG00000166224
SLC7A11	FALSE	FALSE	FALSE	FALSE	FALSE	FALSE	FALSE	FALSE	TRUE	FALSE	FALSE	FALSE	FALSE	1	SLC7A11	23657	ENSG00000151012
SMPD3	FALSE	FALSE	FALSE	FALSE	FALSE	FALSE	FALSE	FALSE	TRUE	FALSE	FALSE	FALSE	FALSE	1	SMPD3	55512	ENSG00000103056
SPARC	FALSE	FALSE	FALSE	FALSE	FALSE	FALSE	FALSE	FALSE	TRUE	FALSE	FALSE	FALSE	FALSE	1	SPARC	6678	ENSG00000113140
SPP2	FALSE	FALSE	FALSE	FALSE	FALSE	FALSE	FALSE	FALSE	TRUE	FALSE	FALSE	FALSE	FALSE	1	SPP2	6694	ENSG00000072080
SRC	FALSE	FALSE	FALSE	FALSE	FALSE	FALSE	FALSE	FALSE	TRUE	FALSE	FALSE	FALSE	FALSE	1	SRC	6714	ENSG00000197122
SRF	FALSE	FALSE	FALSE	FALSE	FALSE	FALSE	FALSE	FALSE	TRUE	FALSE	FALSE	FALSE	FALSE	1	SRF	6722	ENSG00000112658
SRGN	FALSE	FALSE	FALSE	FALSE	FALSE	FALSE	FALSE	FALSE	TRUE	FALSE	FALSE	FALSE	FALSE	1	SRGN	5552	ENSG00000122862
STXBP1	FALSE	FALSE	FALSE	FALSE	FALSE	FALSE	FALSE	FALSE	TRUE	FALSE	FALSE	FALSE	FALSE	1	STXBP1	6812	ENSG00000136854
STXBP2	FALSE	FALSE	FALSE	FALSE	FALSE	FALSE	FALSE	FALSE	TRUE	FALSE	FALSE	FALSE	FALSE	1	STXBP2	6813	ENSG00000076944
STXBP3	FALSE	FALSE	FALSE	FALSE	FALSE	FALSE	FALSE	FALSE	TRUE	FALSE	FALSE	FALSE	FALSE	1	STXBP3	6814	ENSG00000116266
SYAP1	FALSE	FALSE	FALSE	FALSE	FALSE	FALSE	FALSE	FALSE	TRUE	FALSE	FALSE	FALSE	FALSE	1	SYAP1	94056	ENSG00000169895
SYK	FALSE	FALSE	FALSE	FALSE	FALSE	FALSE	FALSE	FALSE	TRUE	FALSE	FALSE	FALSE	FALSE	1	SYK	6850	ENSG00000165025
SYTL4	FALSE	FALSE	FALSE	FALSE	FALSE	FALSE	FALSE	FALSE	TRUE	FALSE	FALSE	FALSE	FALSE	1	SYTL4	94121	ENSG00000102362
TAGLN2	FALSE	FALSE	FALSE	FALSE	FALSE	FALSE	FALSE	FALSE	TRUE	FALSE	FALSE	FALSE	FALSE	1	TAGLN2	8407	ENSG00000158710
TAL1	FALSE	FALSE	FALSE	FALSE	FALSE	FALSE	FALSE	FALSE	TRUE	FALSE	FALSE	FALSE	FALSE	1	TAL1	6886	ENSG00000162367
TEX264	FALSE	FALSE	FALSE	FALSE	FALSE	FALSE	FALSE	FALSE	TRUE	FALSE	FALSE	FALSE	FALSE	1	TEX264	51368	ENSG00000164081
TGFB2	FALSE	FALSE	FALSE	FALSE	FALSE	FALSE	FALSE	FALSE	TRUE	FALSE	FALSE	FALSE	FALSE	1	TGFB2	7042	ENSG00000092969
TGFB3	FALSE	FALSE	FALSE	FALSE	FALSE	FALSE	FALSE	FALSE	TRUE	FALSE	FALSE	FALSE	FALSE	1	TGFB3	7043	ENSG00000119699
THBS2	FALSE	FALSE	FALSE	FALSE	FALSE	FALSE	FALSE	FALSE	TRUE	FALSE	FALSE	FALSE	FALSE	1	THBS2	7058	ENSG00000186340
TIMP3	FALSE	FALSE	FALSE	FALSE	FALSE	FALSE	FALSE	FALSE	TRUE	FALSE	FALSE	FALSE	FALSE	1	TIMP3	7078	ENSG00000100234
TIPARP	FALSE	FALSE	FALSE	FALSE	FALSE	FALSE	FALSE	FALSE	TRUE	FALSE	FALSE	FALSE	FALSE	1	TIPARP	25976	ENSG00000163659
TLN1	FALSE	FALSE	FALSE	FALSE	FALSE	FALSE	FALSE	FALSE	TRUE	FALSE	FALSE	FALSE	FALSE	1	TLN1	7094	ENSG00000137076
TMX3	FALSE	FALSE	FALSE	FALSE	FALSE	FALSE	FALSE	FALSE	TRUE	FALSE	FALSE	FALSE	FALSE	1	TMX3	54495	ENSG00000166479
TOR4A	FALSE	FALSE	FALSE	FALSE	FALSE	FALSE	FALSE	FALSE	TRUE	FALSE	FALSE	FALSE	FALSE	1	TOR4A	54863	ENSG00000198113
TREML1	FALSE	FALSE	FALSE	FALSE	FALSE	FALSE	FALSE	FALSE	TRUE	FALSE	FALSE	FALSE	FALSE	1	TREML1	340205	ENSG00000161911
TRPC3	FALSE	FALSE	FALSE	FALSE	FALSE	FALSE	FALSE	FALSE	TRUE	FALSE	FALSE	FALSE	FALSE	1	TRPC3	7222	ENSG00000138741
TRPC6	FALSE	FALSE	FALSE	FALSE	FALSE	FALSE	FALSE	FALSE	TRUE	FALSE	FALSE	FALSE	FALSE	1	TRPC6	7225	ENSG00000137672
TRPC7	FALSE	FALSE	FALSE	FALSE	FALSE	FALSE	FALSE	FALSE	TRUE	FALSE	FALSE	FALSE	FALSE	1	TRPC7	57113	ENSG00000069018
TTN	FALSE	FALSE	FALSE	FALSE	FALSE	FALSE	FALSE	FALSE	TRUE	FALSE	FALSE	FALSE	FALSE	1	TTN	7273	ENSG00000155657
TUBA4A	FALSE	FALSE	FALSE	FALSE	FALSE	FALSE	FALSE	FALSE	TRUE	FALSE	FALSE	FALSE	FALSE	1	TUBA4A	7277	ENSG00000127824
TXNIP	FALSE	FALSE	FALSE	FALSE	FALSE	FALSE	FALSE	FALSE	TRUE	FALSE	FALSE	FALSE	FALSE	1	TXNIP	10628	ENSG00000265972
UBASH3B	FALSE	FALSE	FALSE	FALSE	FALSE	FALSE	FALSE	FALSE	TRUE	FALSE	FALSE	FALSE	FALSE	1	UBASH3B	84959	ENSG00000154127
VAMP7	FALSE	FALSE	FALSE	FALSE	FALSE	FALSE	FALSE	FALSE	TRUE	FALSE	FALSE	FALSE	FALSE	1	VAMP7	6845	ENSG00000124333
VAV1	FALSE	FALSE	FALSE	FALSE	FALSE	FALSE	FALSE	FALSE	TRUE	FALSE	FALSE	FALSE	FALSE	1	VAV1	7409	ENSG00000141968
VAV2	FALSE	FALSE	FALSE	FALSE	FALSE	FALSE	FALSE	FALSE	TRUE	FALSE	FALSE	FALSE	FALSE	1	VAV2	7410	ENSG00000160293
VAV3	FALSE	FALSE	FALSE	FALSE	FALSE	FALSE	FALSE	FALSE	TRUE	FALSE	FALSE	FALSE	FALSE	1	VAV3	10451	ENSG00000134215
VCL	FALSE	FALSE	FALSE	FALSE	FALSE	FALSE	FALSE	FALSE	TRUE	FALSE	FALSE	FALSE	FALSE	1	VCL	7414	ENSG00000035403
VEGFB	FALSE	FALSE	FALSE	FALSE	FALSE	FALSE	FALSE	FALSE	TRUE	FALSE	FALSE	FALSE	FALSE	1	VEGFB	7423	ENSG00000173511
VEGFC	FALSE	FALSE	FALSE	FALSE	FALSE	FALSE	FALSE	FALSE	TRUE	FALSE	FALSE	FALSE	FALSE	1	VEGFC	7424	ENSG00000150630
VPS33A	FALSE	FALSE	FALSE	FALSE	FALSE	FALSE	FALSE	FALSE	TRUE	FALSE	FALSE	FALSE	FALSE	1	VPS33A	65082	ENSG00000139719
VPS33B	FALSE	FALSE	FALSE	FALSE	FALSE	FALSE	FALSE	FALSE	TRUE	FALSE	FALSE	FALSE	FALSE	1	VPS33B	26276	ENSG00000184056
VTI1B	FALSE	FALSE	FALSE	FALSE	FALSE	FALSE	FALSE	FALSE	TRUE	FALSE	FALSE	FALSE	FALSE	1	VTI1B	10490	ENSG00000100568
WDR1	FALSE	FALSE	FALSE	FALSE	FALSE	FALSE	FALSE	FALSE	TRUE	FALSE	FALSE	FALSE	FALSE	1	WDR1	9948	ENSG00000071127
WNT3A	FALSE	FALSE	FALSE	FALSE	FALSE	FALSE	FALSE	FALSE	TRUE	FALSE	FALSE	FALSE	FALSE	1	WNT3A	89780	ENSG00000154342
YES1	FALSE	FALSE	FALSE	FALSE	FALSE	FALSE	FALSE	FALSE	TRUE	FALSE	FALSE	FALSE	FALSE	1	YES1	7525	ENSG00000176105
YWHAZ	FALSE	FALSE	FALSE	FALSE	FALSE	FALSE	FALSE	FALSE	TRUE	FALSE	FALSE	FALSE	FALSE	1	YWHAZ	7534	ENSG00000164924
ZFAND5	FALSE	FALSE	FALSE	FALSE	FALSE	FALSE	FALSE	FALSE	TRUE	FALSE	FALSE	FALSE	FALSE	1	ZFAND5	7763	ENSG00000107372
ZNF385A	FALSE	FALSE	FALSE	FALSE	FALSE	FALSE	FALSE	FALSE	TRUE	FALSE	FALSE	FALSE	FALSE	1	ZNF385A	25946	ENSG00000161642
FGF23	FALSE	FALSE	FALSE	FALSE	FALSE	FALSE	FALSE	FALSE	FALSE	TRUE	FALSE	FALSE	FALSE	1	FGF23	8074	ENSG00000118972
HBA2	FALSE	FALSE	FALSE	FALSE	FALSE	FALSE	FALSE	FALSE	FALSE	TRUE	FALSE	FALSE	FALSE	1	HBA2	3040	ENSG00000188536
PMCH	FALSE	FALSE	FALSE	FALSE	FALSE	FALSE	FALSE	FALSE	FALSE	TRUE	FALSE	FALSE	FALSE	1	PMCH	5367	ENSG00000183395
RET	FALSE	FALSE	FALSE	FALSE	FALSE	FALSE	FALSE	FALSE	FALSE	TRUE	FALSE	FALSE	FALSE	1	RET	5979	ENSG00000165731
SLC39A1	FALSE	FALSE	FALSE	FALSE	FALSE	FALSE	FALSE	FALSE	FALSE	TRUE	FALSE	FALSE	FALSE	1	SLC39A1	27173	ENSG00000143570
PARP3	FALSE	FALSE	FALSE	FALSE	FALSE	FALSE	FALSE	FALSE	FALSE	TRUE	FALSE	FALSE	FALSE	1	PARP3	10039	ENSG00000041880
TDGF1P3	FALSE	FALSE	FALSE	FALSE	FALSE	FALSE	FALSE	FALSE	FALSE	TRUE	FALSE	FALSE	FALSE	1	TDGF1P3	6998	ENSG00000225366
FECH	FALSE	FALSE	FALSE	FALSE	FALSE	FALSE	FALSE	FALSE	FALSE	TRUE	FALSE	FALSE	FALSE	1	FECH	2235	ENSG00000066926
RLS1	FALSE	FALSE	FALSE	FALSE	FALSE	FALSE	FALSE	FALSE	FALSE	TRUE	FALSE	FALSE	FALSE	1	RLS1	192142
IDUA	FALSE	FALSE	FALSE	FALSE	FALSE	FALSE	FALSE	FALSE	FALSE	TRUE	FALSE	FALSE	FALSE	1	IDUA	3425	ENSG00000127415
ACO1	FALSE	FALSE	FALSE	FALSE	FALSE	FALSE	FALSE	FALSE	FALSE	TRUE	FALSE	FALSE	FALSE	1	ACO1	48	ENSG00000122729
ACAD8	FALSE	FALSE	FALSE	FALSE	FALSE	FALSE	FALSE	FALSE	FALSE	TRUE	FALSE	FALSE	FALSE	1	ACAD8	27034	ENSG00000151498
BDH2	FALSE	FALSE	FALSE	FALSE	FALSE	FALSE	FALSE	FALSE	FALSE	TRUE	FALSE	FALSE	FALSE	1	BDH2	56898	ENSG00000164039
FTH1	FALSE	FALSE	FALSE	FALSE	FALSE	FALSE	FALSE	FALSE	FALSE	FALSE	TRUE	FALSE	FALSE	1	FTH1	2495	ENSG00000167996
HJV	FALSE	FALSE	FALSE	FALSE	FALSE	FALSE	FALSE	FALSE	FALSE	FALSE	TRUE	FALSE	FALSE	1	HJV	148738	ENSG00000168509
ALAS2	FALSE	FALSE	FALSE	FALSE	FALSE	FALSE	FALSE	FALSE	FALSE	FALSE	TRUE	FALSE	FALSE	1	ALAS2	212	ENSG00000158578
ROS1	FALSE	FALSE	FALSE	FALSE	FALSE	FALSE	FALSE	FALSE	FALSE	FALSE	TRUE	FALSE	FALSE	1	ROS1	6098	ENSG00000047936
UROD	FALSE	FALSE	FALSE	FALSE	FALSE	FALSE	FALSE	FALSE	FALSE	FALSE	TRUE	FALSE	FALSE	1	UROD	7389	ENSG00000126088
FTL	FALSE	FALSE	FALSE	FALSE	FALSE	FALSE	FALSE	FALSE	FALSE	FALSE	TRUE	FALSE	FALSE	1	FTL	2512	ENSG00000087086
FBXL5	FALSE	FALSE	FALSE	FALSE	FALSE	FALSE	FALSE	FALSE	FALSE	FALSE	TRUE	FALSE	FALSE	1	FBXL5	26234	ENSG00000118564
GABPA	FALSE	FALSE	FALSE	FALSE	FALSE	FALSE	FALSE	FALSE	FALSE	FALSE	TRUE	FALSE	FALSE	1	GABPA	2551	ENSG00000154727
GDF15	FALSE	FALSE	FALSE	FALSE	FALSE	FALSE	FALSE	FALSE	FALSE	FALSE	TRUE	FALSE	FALSE	1	GDF15	9518	ENSG00000130513
ABCB7	FALSE	FALSE	FALSE	FALSE	FALSE	FALSE	FALSE	FALSE	FALSE	FALSE	TRUE	FALSE	FALSE	1	ABCB7	22	ENSG00000131269
CDAN1	FALSE	FALSE	FALSE	FALSE	FALSE	FALSE	FALSE	FALSE	FALSE	FALSE	TRUE	FALSE	FALSE	1	CDAN1	146059	ENSG00000140326
MIR122	FALSE	FALSE	FALSE	FALSE	FALSE	FALSE	FALSE	FALSE	FALSE	FALSE	TRUE	FALSE	FALSE	1	MIR122	406906	ENSG00000284440
SHBG	FALSE	FALSE	FALSE	FALSE	FALSE	FALSE	FALSE	FALSE	FALSE	FALSE	TRUE	FALSE	FALSE	1	SHBG	6462	ENSG00000129214
GSTM1	FALSE	FALSE	FALSE	FALSE	FALSE	FALSE	FALSE	FALSE	FALSE	FALSE	TRUE	FALSE	FALSE	1	GSTM1	2944	ENSG00000134184
RUNX2	FALSE	FALSE	FALSE	FALSE	FALSE	FALSE	FALSE	FALSE	FALSE	FALSE	TRUE	FALSE	FALSE	1	RUNX2	860	ENSG00000124813
GNPAT	FALSE	FALSE	FALSE	FALSE	FALSE	FALSE	FALSE	FALSE	FALSE	FALSE	TRUE	FALSE	FALSE	1	GNPAT	8443	ENSG00000116906
NCOA4	FALSE	FALSE	FALSE	FALSE	FALSE	FALSE	FALSE	FALSE	FALSE	FALSE	TRUE	FALSE	FALSE	1	NCOA4	8031	ENSG00000266412
DNM1L	FALSE	FALSE	FALSE	FALSE	FALSE	FALSE	FALSE	FALSE	FALSE	FALSE	TRUE	FALSE	FALSE	1	DNM1L	10059	ENSG00000087470
PIEZO1	FALSE	FALSE	FALSE	FALSE	FALSE	FALSE	FALSE	FALSE	FALSE	FALSE	TRUE	FALSE	FALSE	1	PIEZO1	9780	ENSG00000103335
EPS15L1	FALSE	FALSE	FALSE	FALSE	FALSE	FALSE	FALSE	FALSE	FALSE	FALSE	FALSE	TRUE	FALSE	1	EPS15L1	58513	ENSG00000127527
IKZF3	FALSE	FALSE	FALSE	FALSE	FALSE	FALSE	FALSE	FALSE	FALSE	FALSE	FALSE	TRUE	FALSE	1	IKZF3	22806	ENSG00000161405
TSBP1-AS1	FALSE	FALSE	FALSE	FALSE	FALSE	FALSE	FALSE	FALSE	FALSE	FALSE	FALSE	TRUE	FALSE	1	TSBP1-AS1	101929163	ENSG00000225914
LINC01934	FALSE	FALSE	FALSE	FALSE	FALSE	FALSE	FALSE	FALSE	FALSE	FALSE	FALSE	TRUE	FALSE	1	LINC01934	101927156
TSBP1	FALSE	FALSE	FALSE	FALSE	FALSE	FALSE	FALSE	FALSE	FALSE	FALSE	FALSE	TRUE	FALSE	1	TSBP1	10665	ENSG00000204296
EPRS1	FALSE	FALSE	FALSE	FALSE	FALSE	FALSE	FALSE	FALSE	FALSE	FALSE	FALSE	FALSE	TRUE	1	EPRS1	2058	ENSG00000136628
SELPLG	FALSE	FALSE	FALSE	FALSE	FALSE	FALSE	FALSE	FALSE	FALSE	FALSE	FALSE	FALSE	TRUE	1	SELPLG	6404	ENSG00000110876

## Sheet: miRNAs targets
input	hsa.miR.10b.5p	hsa.miR.124.3p	hsa.miR.200b.3p	hsa.miR.26b.5p	hsa.miR.302c.5p	count
ABCA1	TRUE	TRUE	TRUE	TRUE	TRUE	5
ABL2	TRUE	TRUE	TRUE	TRUE	TRUE	5
ABLIM3	TRUE	TRUE	TRUE	TRUE	TRUE	5
ADAMTS5	TRUE	TRUE	TRUE	TRUE	TRUE	5
AGL	TRUE	TRUE	TRUE	TRUE	TRUE	5
AKAP11	TRUE	TRUE	TRUE	TRUE	TRUE	5
ALCAM	TRUE	TRUE	TRUE	TRUE	TRUE	5
ALS2	TRUE	TRUE	TRUE	TRUE	TRUE	5
AMOTL2	TRUE	TRUE	TRUE	TRUE	TRUE	5
ARPC5	TRUE	TRUE	TRUE	TRUE	TRUE	5
ARPP19	TRUE	TRUE	TRUE	TRUE	TRUE	5
ATP2B1	TRUE	TRUE	TRUE	TRUE	TRUE	5
ATRX	TRUE	TRUE	TRUE	TRUE	TRUE	5
B3GNT2	TRUE	TRUE	TRUE	TRUE	TRUE	5
BAMBI	TRUE	TRUE	TRUE	TRUE	TRUE	5
BBX	TRUE	TRUE	TRUE	TRUE	TRUE	5
BCL11B	TRUE	TRUE	TRUE	TRUE	TRUE	5
BRWD1	TRUE	TRUE	TRUE	TRUE	TRUE	5
BTG1	TRUE	TRUE	TRUE	TRUE	TRUE	5
CADM1	TRUE	TRUE	TRUE	TRUE	TRUE	5
CCDC50	TRUE	TRUE	TRUE	TRUE	TRUE	5
CCNE2	TRUE	TRUE	TRUE	TRUE	TRUE	5
CCNT2	TRUE	TRUE	TRUE	TRUE	TRUE	5
CDC14A	TRUE	TRUE	TRUE	TRUE	TRUE	5
CEP55	TRUE	TRUE	TRUE	TRUE	TRUE	5
CEP85L	TRUE	TRUE	TRUE	TRUE	TRUE	5
CHD6	TRUE	TRUE	TRUE	TRUE	TRUE	5
CHORDC1	TRUE	TRUE	TRUE	TRUE	TRUE	5
CLN8	TRUE	TRUE	TRUE	TRUE	TRUE	5
CMPK1	TRUE	TRUE	TRUE	TRUE	TRUE	5
CNOT6L	TRUE	TRUE	TRUE	TRUE	TRUE	5
CREB1	TRUE	TRUE	TRUE	TRUE	TRUE	5
CREBL2	TRUE	TRUE	TRUE	TRUE	TRUE	5
CSTF2T	TRUE	TRUE	TRUE	TRUE	TRUE	5
CYTH1	TRUE	TRUE	TRUE	TRUE	TRUE	5
DDI2	TRUE	TRUE	TRUE	TRUE	TRUE	5
DDX5	TRUE	TRUE	TRUE	TRUE	TRUE	5
DDX6	TRUE	TRUE	TRUE	TRUE	TRUE	5
DENND6A	TRUE	TRUE	TRUE	TRUE	TRUE	5
DNM3	TRUE	TRUE	TRUE	TRUE	TRUE	5
DPP4	TRUE	TRUE	TRUE	TRUE	TRUE	5
DST	TRUE	TRUE	TRUE	TRUE	TRUE	5
EGR3	TRUE	TRUE	TRUE	TRUE	TRUE	5
EIF5A2	TRUE	TRUE	TRUE	TRUE	TRUE	5
EPB41L4B	TRUE	TRUE	TRUE	TRUE	TRUE	5
ERLIN1	TRUE	TRUE	TRUE	TRUE	TRUE	5
ESRRG	TRUE	TRUE	TRUE	TRUE	TRUE	5
FAM210A	TRUE	TRUE	TRUE	TRUE	TRUE	5
FAM222B	TRUE	TRUE	TRUE	TRUE	TRUE	5
FBXO28	TRUE	TRUE	TRUE	TRUE	TRUE	5
FNIP2	TRUE	TRUE	TRUE	TRUE	TRUE	5
FOXP2	TRUE	TRUE	TRUE	TRUE	TRUE	5
GRIN2A	TRUE	TRUE	TRUE	TRUE	TRUE	5
GXYLT1	TRUE	TRUE	TRUE	TRUE	TRUE	5
H3-3A	TRUE	TRUE	TRUE	TRUE	TRUE	5
HELLS	TRUE	TRUE	TRUE	TRUE	TRUE	5
HLTF	TRUE	TRUE	TRUE	TRUE	TRUE	5
HOXA5	TRUE	TRUE	TRUE	TRUE	TRUE	5
HOXB3	TRUE	TRUE	TRUE	TRUE	TRUE	5
INO80D	TRUE	TRUE	TRUE	TRUE	TRUE	5
ITGA6	TRUE	TRUE	TRUE	TRUE	TRUE	5
KDM5A	TRUE	TRUE	TRUE	TRUE	TRUE	5
KLF6	TRUE	TRUE	TRUE	TRUE	TRUE	5
KPNA5	TRUE	TRUE	TRUE	TRUE	TRUE	5
LCOR	TRUE	TRUE	TRUE	TRUE	TRUE	5
LRRC58	TRUE	TRUE	TRUE	TRUE	TRUE	5
LTBP1	TRUE	TRUE	TRUE	TRUE	TRUE	5
MAP1B	TRUE	TRUE	TRUE	TRUE	TRUE	5
MAP3K2	TRUE	TRUE	TRUE	TRUE	TRUE	5
MAP3K8	TRUE	TRUE	TRUE	TRUE	TRUE	5
MATN3	TRUE	TRUE	TRUE	TRUE	TRUE	5
MATR3	TRUE	TRUE	TRUE	TRUE	TRUE	5
MESD	TRUE	TRUE	TRUE	TRUE	TRUE	5
MFHAS1	TRUE	TRUE	TRUE	TRUE	TRUE	5
MLLT10	TRUE	TRUE	TRUE	TRUE	TRUE	5
MRPL22	TRUE	TRUE	TRUE	TRUE	TRUE	5
NAA15	TRUE	TRUE	TRUE	TRUE	TRUE	5
NAMPT	TRUE	TRUE	TRUE	TRUE	TRUE	5
NCAPG2	TRUE	TRUE	TRUE	TRUE	TRUE	5
NFAT5	TRUE	TRUE	TRUE	TRUE	TRUE	5
NR2C2	TRUE	TRUE	TRUE	TRUE	TRUE	5
NRN1	TRUE	TRUE	TRUE	TRUE	TRUE	5
NRP2	TRUE	TRUE	TRUE	TRUE	TRUE	5
NT5DC1	TRUE	TRUE	TRUE	TRUE	TRUE	5
NUFIP2	TRUE	TRUE	TRUE	TRUE	TRUE	5
ONECUT2	TRUE	TRUE	TRUE	TRUE	TRUE	5
OSBPL8	TRUE	TRUE	TRUE	TRUE	TRUE	5
OSTM1	TRUE	TRUE	TRUE	TRUE	TRUE	5
OTUD1	TRUE	TRUE	TRUE	TRUE	TRUE	5
PALM2AKAP2	TRUE	TRUE	TRUE	TRUE	TRUE	5
PAX6	TRUE	TRUE	TRUE	TRUE	TRUE	5
PHF14	TRUE	TRUE	TRUE	TRUE	TRUE	5
PHF20L1	TRUE	TRUE	TRUE	TRUE	TRUE	5
PHLDA1	TRUE	TRUE	TRUE	TRUE	TRUE	5
PPP1R3D	TRUE	TRUE	TRUE	TRUE	TRUE	5
PRKAA2	TRUE	TRUE	TRUE	TRUE	TRUE	5
PRLR	TRUE	TRUE	TRUE	TRUE	TRUE	5
PRPF4B	TRUE	TRUE	TRUE	TRUE	TRUE	5
PRTG	TRUE	TRUE	TRUE	TRUE	TRUE	5
PTPN12	TRUE	TRUE	TRUE	TRUE	TRUE	5
PTPN4	TRUE	TRUE	TRUE	TRUE	TRUE	5
PURA	TRUE	TRUE	TRUE	TRUE	TRUE	5
RAP1A	TRUE	TRUE	TRUE	TRUE	TRUE	5
RBM12	TRUE	TRUE	TRUE	TRUE	TRUE	5
RBM12B	TRUE	TRUE	TRUE	TRUE	TRUE	5
RNF2	TRUE	TRUE	TRUE	TRUE	TRUE	5
RORA	TRUE	TRUE	TRUE	TRUE	TRUE	5
RRP15	TRUE	TRUE	TRUE	TRUE	TRUE	5
RRS1	TRUE	TRUE	TRUE	TRUE	TRUE	5
RSF1	TRUE	TRUE	TRUE	TRUE	TRUE	5
RTKN2	TRUE	TRUE	TRUE	TRUE	TRUE	5
SBF2	TRUE	TRUE	TRUE	TRUE	TRUE	5
SCAMP1	TRUE	TRUE	TRUE	TRUE	TRUE	5
SEC62	TRUE	TRUE	TRUE	TRUE	TRUE	5
SELENOI	TRUE	TRUE	TRUE	TRUE	TRUE	5
SHC4	TRUE	TRUE	TRUE	TRUE	TRUE	5
SINHCAF	TRUE	TRUE	TRUE	TRUE	TRUE	5
SLC16A6	TRUE	TRUE	TRUE	TRUE	TRUE	5
SLC35F5	TRUE	TRUE	TRUE	TRUE	TRUE	5
SLC7A11	TRUE	TRUE	TRUE	TRUE	TRUE	5
SNX16	TRUE	TRUE	TRUE	TRUE	TRUE	5
SON	TRUE	TRUE	TRUE	TRUE	TRUE	5
SPAG9	TRUE	TRUE	TRUE	TRUE	TRUE	5
SSR3	TRUE	TRUE	TRUE	TRUE	TRUE	5
TFAP2A	TRUE	TRUE	TRUE	TRUE	TRUE	5
THSD7A	TRUE	TRUE	TRUE	TRUE	TRUE	5
TMEM170B	TRUE	TRUE	TRUE	TRUE	TRUE	5
TMTC3	TRUE	TRUE	TRUE	TRUE	TRUE	5
TMX4	TRUE	TRUE	TRUE	TRUE	TRUE	5
TNPO1	TRUE	TRUE	TRUE	TRUE	TRUE	5
TNRC6B	TRUE	TRUE	TRUE	TRUE	TRUE	5
TOB1	TRUE	TRUE	TRUE	TRUE	TRUE	5
TOMM20	TRUE	TRUE	TRUE	TRUE	TRUE	5
TRAPPC13	TRUE	TRUE	TRUE	TRUE	TRUE	5
TRIQK	TRUE	TRUE	TRUE	TRUE	TRUE	5
UBN2	TRUE	TRUE	TRUE	TRUE	TRUE	5
USP9X	TRUE	TRUE	TRUE	TRUE	TRUE	5
VAMP4	TRUE	TRUE	TRUE	TRUE	TRUE	5
VKORC1L1	TRUE	TRUE	TRUE	TRUE	TRUE	5
WAPL	TRUE	TRUE	TRUE	TRUE	TRUE	5
WNK3	TRUE	TRUE	TRUE	TRUE	TRUE	5
XIAP	TRUE	TRUE	TRUE	TRUE	TRUE	5
XPR1	TRUE	TRUE	TRUE	TRUE	TRUE	5
ZCCHC24	TRUE	TRUE	TRUE	TRUE	TRUE	5
ZNF207	TRUE	TRUE	TRUE	TRUE	TRUE	5
ZNF260	TRUE	TRUE	TRUE	TRUE	TRUE	5
ZNF420	TRUE	TRUE	TRUE	TRUE	TRUE	5
ACE2	TRUE	FALSE	TRUE	TRUE	TRUE	4
ACSL1	TRUE	TRUE	TRUE	TRUE	FALSE	4
ACVR2A	TRUE	TRUE	TRUE	FALSE	TRUE	4
ADAMTS6	TRUE	TRUE	TRUE	TRUE	FALSE	4
ADM	TRUE	TRUE	TRUE	TRUE	FALSE	4
AFDN	TRUE	TRUE	FALSE	TRUE	TRUE	4
AFF4	TRUE	TRUE	TRUE	FALSE	TRUE	4
AHR	TRUE	TRUE	TRUE	FALSE	TRUE	4
AJUBA	TRUE	TRUE	FALSE	TRUE	TRUE	4
AK4	TRUE	TRUE	FALSE	TRUE	TRUE	4
AKIRIN1	TRUE	TRUE	FALSE	TRUE	TRUE	4
AKT1	TRUE	TRUE	FALSE	TRUE	TRUE	4
ANP32E	TRUE	TRUE	TRUE	FALSE	TRUE	4
ANXA1	TRUE	TRUE	TRUE	TRUE	FALSE	4
ARFGEF1	TRUE	TRUE	FALSE	TRUE	TRUE	4
ARHGAP18	TRUE	TRUE	TRUE	FALSE	TRUE	4
ARID2	TRUE	TRUE	TRUE	TRUE	FALSE	4
ARIH2	TRUE	TRUE	TRUE	TRUE	FALSE	4
ARMC1	TRUE	TRUE	FALSE	TRUE	TRUE	4
ARMC8	TRUE	TRUE	TRUE	TRUE	FALSE	4
ARRDC3	TRUE	TRUE	TRUE	TRUE	FALSE	4
ASF1A	TRUE	TRUE	TRUE	FALSE	TRUE	4
ASF1B	TRUE	TRUE	TRUE	TRUE	FALSE	4
ATF6	TRUE	TRUE	TRUE	TRUE	FALSE	4
ATL2	TRUE	TRUE	TRUE	FALSE	TRUE	4
ATP6V1B2	TRUE	TRUE	FALSE	TRUE	TRUE	4
ATXN1L	TRUE	TRUE	TRUE	TRUE	FALSE	4
ATXN7	TRUE	TRUE	FALSE	TRUE	TRUE	4
BACH2	TRUE	TRUE	TRUE	FALSE	TRUE	4
BAZ2B	TRUE	TRUE	TRUE	TRUE	FALSE	4
BBS7	TRUE	TRUE	FALSE	TRUE	TRUE	4
BCL2L11	TRUE	TRUE	TRUE	FALSE	TRUE	4
BDNF	TRUE	TRUE	TRUE	FALSE	TRUE	4
BET1	TRUE	TRUE	TRUE	FALSE	TRUE	4
BHLHE40	TRUE	TRUE	FALSE	TRUE	TRUE	4
BICD2	TRUE	TRUE	TRUE	TRUE	FALSE	4
BIRC3	TRUE	TRUE	TRUE	TRUE	FALSE	4
BLOC1S5	TRUE	TRUE	FALSE	TRUE	TRUE	4
BMP2	TRUE	FALSE	TRUE	TRUE	TRUE	4
BMP2K	TRUE	TRUE	FALSE	TRUE	TRUE	4
BMPR1B	TRUE	TRUE	FALSE	TRUE	TRUE	4
BNIP2	TRUE	TRUE	FALSE	TRUE	TRUE	4
BRCA1	TRUE	TRUE	TRUE	TRUE	FALSE	4
BRIP1	TRUE	TRUE	TRUE	FALSE	TRUE	4
BTBD11	TRUE	TRUE	TRUE	FALSE	TRUE	4
C1GALT1	TRUE	TRUE	FALSE	TRUE	TRUE	4
C2orf42	TRUE	TRUE	TRUE	FALSE	TRUE	4
CA2	TRUE	TRUE	TRUE	TRUE	FALSE	4
CAB39	TRUE	TRUE	TRUE	FALSE	TRUE	4
CALCB	TRUE	TRUE	FALSE	TRUE	TRUE	4
CAPRIN1	TRUE	TRUE	TRUE	FALSE	TRUE	4
CBX5	TRUE	TRUE	TRUE	FALSE	TRUE	4
CCL2	TRUE	TRUE	FALSE	TRUE	TRUE	4
CCN2	TRUE	TRUE	FALSE	TRUE	TRUE	4
CCNA2	TRUE	TRUE	TRUE	FALSE	TRUE	4
CCND1	TRUE	TRUE	TRUE	TRUE	FALSE	4
CCND2	TRUE	TRUE	FALSE	TRUE	TRUE	4
CCNDBP1	TRUE	TRUE	TRUE	TRUE	FALSE	4
CD55	TRUE	TRUE	TRUE	TRUE	FALSE	4
CDC27	TRUE	TRUE	TRUE	FALSE	TRUE	4
CDC42EP3	TRUE	TRUE	TRUE	FALSE	TRUE	4
CDC73	TRUE	TRUE	TRUE	TRUE	FALSE	4
CDH19	TRUE	TRUE	TRUE	FALSE	TRUE	4
CDK12	TRUE	TRUE	TRUE	TRUE	FALSE	4
CDK2	TRUE	TRUE	TRUE	TRUE	FALSE	4
CDK6	TRUE	TRUE	FALSE	TRUE	TRUE	4
CDKN1A	TRUE	TRUE	TRUE	TRUE	FALSE	4
CDKN2AIP	TRUE	TRUE	TRUE	FALSE	TRUE	4
CDR2L	TRUE	TRUE	TRUE	TRUE	FALSE	4
CELF1	TRUE	TRUE	TRUE	TRUE	FALSE	4
CEMIP2	TRUE	TRUE	FALSE	TRUE	TRUE	4
CENPQ	TRUE	TRUE	TRUE	TRUE	FALSE	4
CEP120	TRUE	FALSE	TRUE	TRUE	TRUE	4
CEP20	TRUE	TRUE	TRUE	TRUE	FALSE	4
CEP350	TRUE	TRUE	TRUE	TRUE	FALSE	4
CERT1	TRUE	TRUE	TRUE	TRUE	FALSE	4
CGRRF1	TRUE	TRUE	TRUE	FALSE	TRUE	4
CHAF1A	TRUE	TRUE	TRUE	TRUE	FALSE	4
CHM	TRUE	TRUE	TRUE	TRUE	FALSE	4
CHST3	TRUE	TRUE	TRUE	TRUE	FALSE	4
CIAO1	TRUE	TRUE	FALSE	TRUE	TRUE	4
CLASP2	TRUE	TRUE	TRUE	TRUE	FALSE	4
CLCC1	TRUE	TRUE	TRUE	FALSE	TRUE	4
CLIP4	TRUE	TRUE	TRUE	FALSE	TRUE	4
CMTM6	TRUE	TRUE	TRUE	TRUE	FALSE	4
CNIH4	TRUE	TRUE	TRUE	TRUE	FALSE	4
CNOT6	TRUE	TRUE	TRUE	TRUE	FALSE	4
CNOT9	TRUE	TRUE	TRUE	TRUE	FALSE	4
COL4A6	TRUE	TRUE	TRUE	FALSE	TRUE	4
COL5A1	TRUE	TRUE	FALSE	TRUE	TRUE	4
CPA4	TRUE	TRUE	FALSE	TRUE	TRUE	4
CREBRF	TRUE	TRUE	FALSE	TRUE	TRUE	4
CROT	TRUE	TRUE	TRUE	FALSE	TRUE	4
CSMD3	TRUE	TRUE	TRUE	FALSE	TRUE	4
DACT1	TRUE	TRUE	TRUE	FALSE	TRUE	4
DAPK1	TRUE	TRUE	FALSE	TRUE	TRUE	4
DCAF10	TRUE	FALSE	TRUE	TRUE	TRUE	4
DCAF17	TRUE	TRUE	TRUE	FALSE	TRUE	4
DCDC2	TRUE	FALSE	TRUE	TRUE	TRUE	4
DCUN1D3	TRUE	TRUE	FALSE	TRUE	TRUE	4
DEPDC1	TRUE	TRUE	TRUE	TRUE	FALSE	4
DEPDC1B	TRUE	TRUE	FALSE	TRUE	TRUE	4
DERL2	TRUE	TRUE	TRUE	TRUE	FALSE	4
DHX36	TRUE	FALSE	TRUE	TRUE	TRUE	4
DNAJB6	TRUE	TRUE	TRUE	FALSE	TRUE	4
DNAJB9	TRUE	TRUE	TRUE	FALSE	TRUE	4
DTL	TRUE	TRUE	FALSE	TRUE	TRUE	4
DTNA	TRUE	TRUE	TRUE	TRUE	FALSE	4
DUSP1	TRUE	TRUE	TRUE	TRUE	FALSE	4
E2F3	TRUE	TRUE	TRUE	TRUE	FALSE	4
EDNRB	TRUE	TRUE	TRUE	FALSE	TRUE	4
EFNB2	TRUE	TRUE	TRUE	FALSE	TRUE	4
EIF3J	TRUE	TRUE	TRUE	FALSE	TRUE	4
ELOVL5	TRUE	TRUE	TRUE	FALSE	TRUE	4
ENSA	TRUE	TRUE	TRUE	TRUE	FALSE	4
EPHA2	TRUE	TRUE	FALSE	TRUE	TRUE	4
EPHA5	TRUE	FALSE	TRUE	TRUE	TRUE	4
ERMP1	TRUE	TRUE	TRUE	TRUE	FALSE	4
FAM120C	TRUE	TRUE	TRUE	TRUE	FALSE	4
FAM199X	TRUE	TRUE	TRUE	TRUE	FALSE	4
FAM53C	TRUE	TRUE	FALSE	TRUE	TRUE	4
FBXO22	TRUE	TRUE	TRUE	FALSE	TRUE	4
FBXO30	TRUE	TRUE	TRUE	FALSE	TRUE	4
FBXO45	TRUE	FALSE	TRUE	TRUE	TRUE	4
FGD4	TRUE	TRUE	TRUE	FALSE	TRUE	4
FHL2	TRUE	TRUE	TRUE	TRUE	FALSE	4
FLVCR1	TRUE	TRUE	FALSE	TRUE	TRUE	4
FNDC3B	TRUE	TRUE	TRUE	TRUE	FALSE	4
FOSL2	TRUE	TRUE	TRUE	TRUE	FALSE	4
FOXO1	TRUE	FALSE	TRUE	TRUE	TRUE	4
FRMD6	TRUE	TRUE	TRUE	FALSE	TRUE	4
FSTL5	TRUE	TRUE	FALSE	TRUE	TRUE	4
FUT8	TRUE	TRUE	TRUE	TRUE	FALSE	4
FXR1	TRUE	TRUE	TRUE	FALSE	TRUE	4
GABRB2	TRUE	FALSE	TRUE	TRUE	TRUE	4
GADD45A	TRUE	TRUE	FALSE	TRUE	TRUE	4
GAS2	TRUE	TRUE	TRUE	TRUE	FALSE	4
GATA6	TRUE	TRUE	TRUE	FALSE	TRUE	4
GATAD2B	TRUE	TRUE	TRUE	TRUE	FALSE	4
GBP2	TRUE	TRUE	TRUE	TRUE	FALSE	4
GBP3	TRUE	TRUE	TRUE	TRUE	FALSE	4
GCLM	TRUE	TRUE	TRUE	FALSE	TRUE	4
GEM	TRUE	TRUE	TRUE	TRUE	FALSE	4
GID4	TRUE	TRUE	FALSE	TRUE	TRUE	4
GLS	TRUE	TRUE	TRUE	FALSE	TRUE	4
GNPNAT1	TRUE	TRUE	FALSE	TRUE	TRUE	4
GPATCH2L	TRUE	TRUE	TRUE	FALSE	TRUE	4
GRK3	TRUE	TRUE	FALSE	TRUE	TRUE	4
GSPT1	TRUE	FALSE	TRUE	TRUE	TRUE	4
HACE1	TRUE	TRUE	FALSE	TRUE	TRUE	4
HDAC4	TRUE	TRUE	TRUE	TRUE	FALSE	4
HEG1	TRUE	TRUE	TRUE	FALSE	TRUE	4
HLF	TRUE	TRUE	TRUE	FALSE	TRUE	4
HMOX1	TRUE	TRUE	TRUE	TRUE	FALSE	4
HNRNPD	TRUE	TRUE	TRUE	FALSE	TRUE	4
HNRNPF	TRUE	TRUE	TRUE	FALSE	TRUE	4
HNRNPH1	TRUE	FALSE	TRUE	TRUE	TRUE	4
HNRNPU	TRUE	TRUE	TRUE	FALSE	TRUE	4
HPGD	TRUE	TRUE	TRUE	TRUE	FALSE	4
HSPA1B	TRUE	TRUE	TRUE	FALSE	TRUE	4
HSPA4L	TRUE	FALSE	TRUE	TRUE	TRUE	4
IGFBP3	TRUE	TRUE	TRUE	TRUE	FALSE	4
IL24	TRUE	FALSE	TRUE	TRUE	TRUE	4
INHBA	TRUE	FALSE	TRUE	TRUE	TRUE	4
INPP5F	TRUE	TRUE	TRUE	FALSE	TRUE	4
IPCEF1	TRUE	TRUE	FALSE	TRUE	TRUE	4
IPPK	TRUE	TRUE	FALSE	TRUE	TRUE	4
IRS1	TRUE	TRUE	TRUE	FALSE	TRUE	4
ISOC1	TRUE	TRUE	TRUE	FALSE	TRUE	4
ITGB8	TRUE	TRUE	FALSE	TRUE	TRUE	4
ITPR1	TRUE	FALSE	TRUE	TRUE	TRUE	4
ITSN1	TRUE	FALSE	TRUE	TRUE	TRUE	4
JADE1	TRUE	TRUE	TRUE	TRUE	FALSE	4
JADE3	TRUE	TRUE	TRUE	FALSE	TRUE	4
JCAD	TRUE	TRUE	TRUE	TRUE	FALSE	4
JUN	TRUE	TRUE	TRUE	TRUE	FALSE	4
KBTBD6	TRUE	TRUE	TRUE	FALSE	TRUE	4
KBTBD8	TRUE	TRUE	TRUE	TRUE	FALSE	4
KCMF1	TRUE	FALSE	TRUE	TRUE	TRUE	4
KCNE4	TRUE	TRUE	FALSE	TRUE	TRUE	4
KCNK2	TRUE	TRUE	TRUE	FALSE	TRUE	4
KCTD18	TRUE	TRUE	FALSE	TRUE	TRUE	4
KDM1B	TRUE	TRUE	TRUE	FALSE	TRUE	4
KDM7A	TRUE	FALSE	TRUE	TRUE	TRUE	4
KHDRBS3	TRUE	TRUE	FALSE	TRUE	TRUE	4
KIAA0753	TRUE	TRUE	FALSE	TRUE	TRUE	4
KIAA1143	TRUE	TRUE	TRUE	FALSE	TRUE	4
KIF14	TRUE	TRUE	TRUE	FALSE	TRUE	4
KIF4A	TRUE	TRUE	FALSE	TRUE	TRUE	4
KLF10	TRUE	TRUE	TRUE	TRUE	FALSE	4
KLF11	TRUE	FALSE	TRUE	TRUE	TRUE	4
KLF4	TRUE	TRUE	TRUE	TRUE	FALSE	4
KLHDC10	TRUE	TRUE	FALSE	TRUE	TRUE	4
KPNA2	TRUE	TRUE	TRUE	TRUE	FALSE	4
LAMC1	TRUE	TRUE	TRUE	TRUE	FALSE	4
LANCL1	TRUE	TRUE	TRUE	TRUE	FALSE	4
LBH	TRUE	TRUE	TRUE	TRUE	FALSE	4
LBR	TRUE	TRUE	TRUE	FALSE	TRUE	4
LCA5	TRUE	TRUE	TRUE	FALSE	TRUE	4
LCORL	TRUE	TRUE	TRUE	FALSE	TRUE	4
LEMD3	TRUE	TRUE	TRUE	FALSE	TRUE	4
LGALSL	TRUE	TRUE	FALSE	TRUE	TRUE	4
LIFR	TRUE	TRUE	TRUE	FALSE	TRUE	4
LMNB1	TRUE	TRUE	TRUE	TRUE	FALSE	4
LOX	TRUE	TRUE	TRUE	TRUE	FALSE	4
LRP1B	TRUE	FALSE	TRUE	TRUE	TRUE	4
LRRC8B	TRUE	FALSE	TRUE	TRUE	TRUE	4
LYPD6	TRUE	TRUE	TRUE	FALSE	TRUE	4
LYSMD3	TRUE	TRUE	TRUE	FALSE	TRUE	4
MAD2L1	TRUE	TRUE	TRUE	TRUE	FALSE	4
MAFG	TRUE	TRUE	TRUE	TRUE	FALSE	4
MAPK1	TRUE	TRUE	FALSE	TRUE	TRUE	4
MAPRE1	TRUE	TRUE	TRUE	FALSE	TRUE	4
MASTL	TRUE	TRUE	TRUE	TRUE	FALSE	4
MBNL1	TRUE	TRUE	TRUE	FALSE	TRUE	4
MBNL3	TRUE	TRUE	TRUE	FALSE	TRUE	4
MCM3	TRUE	TRUE	TRUE	TRUE	FALSE	4
MDGA2	TRUE	TRUE	TRUE	TRUE	FALSE	4
MDM1	TRUE	TRUE	FALSE	TRUE	TRUE	4
MDM2	TRUE	TRUE	FALSE	TRUE	TRUE	4
MED13L	TRUE	FALSE	TRUE	TRUE	TRUE	4
MED14	TRUE	TRUE	FALSE	TRUE	TRUE	4
MEF2C	TRUE	TRUE	TRUE	TRUE	FALSE	4
MEST	TRUE	TRUE	TRUE	FALSE	TRUE	4
METTL7A	TRUE	TRUE	TRUE	TRUE	FALSE	4
MFSD6	TRUE	TRUE	FALSE	TRUE	TRUE	4
MKLN1	TRUE	TRUE	TRUE	FALSE	TRUE	4
MKNK2	TRUE	TRUE	TRUE	TRUE	FALSE	4
MLEC	TRUE	TRUE	TRUE	TRUE	FALSE	4
MOB1A	TRUE	TRUE	TRUE	TRUE	FALSE	4
MPP6	TRUE	TRUE	TRUE	TRUE	FALSE	4
MSMO1	TRUE	TRUE	TRUE	TRUE	FALSE	4
MTF2	TRUE	TRUE	TRUE	TRUE	FALSE	4
MTX3	TRUE	TRUE	TRUE	FALSE	TRUE	4
MYC	TRUE	TRUE	TRUE	TRUE	FALSE	4
NAA50	TRUE	TRUE	FALSE	TRUE	TRUE	4
NAP1L1	TRUE	TRUE	FALSE	TRUE	TRUE	4
NCBP1	TRUE	TRUE	FALSE	TRUE	TRUE	4
NCEH1	TRUE	TRUE	FALSE	TRUE	TRUE	4
NDRG1	TRUE	TRUE	TRUE	TRUE	FALSE	4
NEDD4	TRUE	TRUE	TRUE	FALSE	TRUE	4
NEDD4L	TRUE	FALSE	TRUE	TRUE	TRUE	4
NEGR1	TRUE	TRUE	TRUE	FALSE	TRUE	4
NEK7	TRUE	TRUE	TRUE	FALSE	TRUE	4
NF1	TRUE	TRUE	TRUE	FALSE	TRUE	4
NIBAN1	TRUE	TRUE	TRUE	TRUE	FALSE	4
NOTCH2NLA	TRUE	TRUE	TRUE	FALSE	TRUE	4
NR4A3	TRUE	TRUE	TRUE	TRUE	FALSE	4
NR5A2	TRUE	TRUE	TRUE	FALSE	TRUE	4
NREP	TRUE	TRUE	TRUE	FALSE	TRUE	4
NSD3	TRUE	TRUE	FALSE	TRUE	TRUE	4
NSMAF	TRUE	TRUE	TRUE	TRUE	FALSE	4
NTN4	TRUE	TRUE	FALSE	TRUE	TRUE	4
NTRK2	TRUE	TRUE	TRUE	FALSE	TRUE	4
NUAK1	TRUE	TRUE	TRUE	FALSE	TRUE	4
NUDT4	TRUE	TRUE	TRUE	FALSE	TRUE	4
NUP50	TRUE	TRUE	FALSE	TRUE	TRUE	4
NXT2	TRUE	TRUE	TRUE	TRUE	FALSE	4
PAK1IP1	TRUE	TRUE	TRUE	FALSE	TRUE	4
PAK5	TRUE	TRUE	TRUE	FALSE	TRUE	4
PAPOLA	TRUE	TRUE	TRUE	FALSE	TRUE	4
PAPPA	TRUE	TRUE	FALSE	TRUE	TRUE	4
PATL1	TRUE	TRUE	FALSE	TRUE	TRUE	4
PCK1	TRUE	TRUE	TRUE	TRUE	FALSE	4
PCLAF	TRUE	TRUE	TRUE	TRUE	FALSE	4
PDK1	TRUE	TRUE	FALSE	TRUE	TRUE	4
PDPK1	TRUE	TRUE	TRUE	TRUE	FALSE	4
PDSS2	TRUE	TRUE	FALSE	TRUE	TRUE	4
PDZD8	TRUE	TRUE	FALSE	TRUE	TRUE	4
PGK1	TRUE	TRUE	FALSE	TRUE	TRUE	4
PHC3	TRUE	FALSE	TRUE	TRUE	TRUE	4
PHF10	TRUE	TRUE	TRUE	TRUE	FALSE	4
PHLPP2	TRUE	TRUE	FALSE	TRUE	TRUE	4
PHTF2	TRUE	TRUE	TRUE	TRUE	FALSE	4
PIK3CA	TRUE	TRUE	TRUE	FALSE	TRUE	4
PIK3CD	TRUE	TRUE	FALSE	TRUE	TRUE	4
PLAGL2	TRUE	TRUE	TRUE	FALSE	TRUE	4
PLEKHA1	TRUE	TRUE	FALSE	TRUE	TRUE	4
PLPP3	TRUE	TRUE	TRUE	TRUE	FALSE	4
PM20D2	TRUE	TRUE	TRUE	TRUE	FALSE	4
PMAIP1	TRUE	TRUE	TRUE	TRUE	FALSE	4
PNMA1	TRUE	TRUE	TRUE	FALSE	TRUE	4
PPARA	TRUE	TRUE	TRUE	FALSE	TRUE	4
PPP1R15B	TRUE	FALSE	TRUE	TRUE	TRUE	4
PPP3CA	TRUE	TRUE	TRUE	FALSE	TRUE	4
PPP4R3B	TRUE	TRUE	FALSE	TRUE	TRUE	4
PPP4R4	TRUE	TRUE	FALSE	TRUE	TRUE	4
PPT1	TRUE	TRUE	TRUE	TRUE	FALSE	4
PRC1	TRUE	TRUE	TRUE	FALSE	TRUE	4
PRR14L	TRUE	TRUE	FALSE	TRUE	TRUE	4
PRR5L	TRUE	TRUE	TRUE	TRUE	FALSE	4
PRRC1	TRUE	TRUE	FALSE	TRUE	TRUE	4
PSIP1	TRUE	FALSE	TRUE	TRUE	TRUE	4
PSME4	TRUE	TRUE	TRUE	TRUE	FALSE	4
PTBP2	TRUE	TRUE	TRUE	FALSE	TRUE	4
PTCH1	TRUE	FALSE	TRUE	TRUE	TRUE	4
PTEN	TRUE	FALSE	TRUE	TRUE	TRUE	4
PTGS2	TRUE	TRUE	FALSE	TRUE	TRUE	4
PTPRB	TRUE	TRUE	TRUE	FALSE	TRUE	4
PTPRQ	TRUE	TRUE	TRUE	FALSE	TRUE	4
PUM2	TRUE	TRUE	TRUE	FALSE	TRUE	4
PUS7	TRUE	TRUE	TRUE	TRUE	FALSE	4
RAD51AP1	TRUE	TRUE	FALSE	TRUE	TRUE	4
RAP2A	TRUE	TRUE	TRUE	FALSE	TRUE	4
RAPGEF2	TRUE	TRUE	TRUE	TRUE	FALSE	4
RBM24	TRUE	TRUE	TRUE	TRUE	FALSE	4
RBM41	TRUE	TRUE	FALSE	TRUE	TRUE	4
RBM7	TRUE	TRUE	TRUE	FALSE	TRUE	4
RESF1	TRUE	TRUE	FALSE	TRUE	TRUE	4
REST	TRUE	TRUE	FALSE	TRUE	TRUE	4
REV1	TRUE	TRUE	TRUE	FALSE	TRUE	4
RFK	TRUE	TRUE	FALSE	TRUE	TRUE	4
RFTN2	TRUE	FALSE	TRUE	TRUE	TRUE	4
RGS17	TRUE	TRUE	FALSE	TRUE	TRUE	4
RIMKLB	TRUE	FALSE	TRUE	TRUE	TRUE	4
RIMS2	TRUE	TRUE	TRUE	FALSE	TRUE	4
RND3	TRUE	TRUE	TRUE	TRUE	FALSE	4
ROCK1	TRUE	TRUE	FALSE	TRUE	TRUE	4
RPRD1A	TRUE	FALSE	TRUE	TRUE	TRUE	4
RPS6KA5	TRUE	TRUE	TRUE	FALSE	TRUE	4
RYBP	TRUE	TRUE	FALSE	TRUE	TRUE	4
SACM1L	TRUE	TRUE	TRUE	TRUE	FALSE	4
SBNO1	TRUE	FALSE	TRUE	TRUE	TRUE	4
SCARA3	TRUE	TRUE	TRUE	TRUE	FALSE	4
SCN2A	TRUE	TRUE	TRUE	TRUE	FALSE	4
SCOC	TRUE	TRUE	TRUE	FALSE	TRUE	4
SEC23A	TRUE	FALSE	TRUE	TRUE	TRUE	4
SEMA5A	TRUE	TRUE	TRUE	FALSE	TRUE	4
SH3BGRL	TRUE	TRUE	FALSE	TRUE	TRUE	4
SH3D19	TRUE	TRUE	FALSE	TRUE	TRUE	4
SIRT1	TRUE	TRUE	TRUE	FALSE	TRUE	4
SLC16A1	TRUE	TRUE	TRUE	FALSE	TRUE	4
SLC16A14	TRUE	TRUE	TRUE	FALSE	TRUE	4
SLC2A3	TRUE	TRUE	TRUE	TRUE	FALSE	4
SLC35G1	TRUE	TRUE	FALSE	TRUE	TRUE	4
SLC38A2	TRUE	TRUE	TRUE	TRUE	FALSE	4
SLC45A4	TRUE	TRUE	FALSE	TRUE	TRUE	4
SLC7A2	TRUE	TRUE	FALSE	TRUE	TRUE	4
SLCO4C1	TRUE	TRUE	TRUE	FALSE	TRUE	4
SMAD5	TRUE	TRUE	TRUE	FALSE	TRUE	4
SMC4	TRUE	TRUE	TRUE	TRUE	FALSE	4
SMC5	TRUE	TRUE	FALSE	TRUE	TRUE	4
SMCHD1	TRUE	TRUE	TRUE	FALSE	TRUE	4
SMIM15	TRUE	TRUE	TRUE	FALSE	TRUE	4
SNX18	TRUE	TRUE	FALSE	TRUE	TRUE	4
SOCS7	TRUE	TRUE	TRUE	TRUE	FALSE	4
SOX11	TRUE	FALSE	TRUE	TRUE	TRUE	4
SOX5	TRUE	FALSE	TRUE	TRUE	TRUE	4
SP1	TRUE	TRUE	TRUE	TRUE	FALSE	4
SPAG1	TRUE	TRUE	FALSE	TRUE	TRUE	4
SPATA6	TRUE	FALSE	TRUE	TRUE	TRUE	4
SPRYD7	TRUE	TRUE	FALSE	TRUE	TRUE	4
SRP19	TRUE	TRUE	FALSE	TRUE	TRUE	4
SRRM2	TRUE	TRUE	FALSE	TRUE	TRUE	4
SRSF1	TRUE	TRUE	TRUE	FALSE	TRUE	4
SRSF6	TRUE	TRUE	FALSE	TRUE	TRUE	4
SSH2	TRUE	TRUE	TRUE	TRUE	FALSE	4
SSX2IP	TRUE	FALSE	TRUE	TRUE	TRUE	4
STRADB	TRUE	FALSE	TRUE	TRUE	TRUE	4
STRN	TRUE	TRUE	TRUE	FALSE	TRUE	4
STX7	TRUE	TRUE	FALSE	TRUE	TRUE	4
STXBP5	TRUE	TRUE	FALSE	TRUE	TRUE	4
SUZ12	TRUE	FALSE	TRUE	TRUE	TRUE	4
SYNC	TRUE	TRUE	TRUE	TRUE	FALSE	4
SYTL2	TRUE	TRUE	TRUE	FALSE	TRUE	4
TAF3	TRUE	FALSE	TRUE	TRUE	TRUE	4
TASOR	TRUE	TRUE	FALSE	TRUE	TRUE	4
TBC1D15	TRUE	FALSE	TRUE	TRUE	TRUE	4
TENM1	TRUE	TRUE	TRUE	FALSE	TRUE	4
TENT4B	TRUE	TRUE	TRUE	FALSE	TRUE	4
TFPI	TRUE	TRUE	TRUE	FALSE	TRUE	4
TFRC	TRUE	TRUE	FALSE	TRUE	TRUE	4
THUMPD1	TRUE	TRUE	FALSE	TRUE	TRUE	4
TLCD4	TRUE	TRUE	FALSE	TRUE	TRUE	4
TMED2	TRUE	TRUE	TRUE	FALSE	TRUE	4
TMED5	TRUE	TRUE	FALSE	TRUE	TRUE	4
TMEM123	TRUE	TRUE	TRUE	FALSE	TRUE	4
TMEM167B	TRUE	TRUE	TRUE	TRUE	FALSE	4
TMEM168	TRUE	TRUE	FALSE	TRUE	TRUE	4
TMEM192	TRUE	TRUE	FALSE	TRUE	TRUE	4
TMEM245	TRUE	TRUE	TRUE	FALSE	TRUE	4
TMEM248	TRUE	TRUE	FALSE	TRUE	TRUE	4
TMEM255A	TRUE	TRUE	FALSE	TRUE	TRUE	4
TMEM268	TRUE	TRUE	FALSE	TRUE	TRUE	4
TMEM30A	TRUE	TRUE	FALSE	TRUE	TRUE	4
TMEM68	TRUE	TRUE	FALSE	TRUE	TRUE	4
TMEM87B	TRUE	TRUE	TRUE	TRUE	FALSE	4
TNFSF15	TRUE	TRUE	FALSE	TRUE	TRUE	4
TNS3	TRUE	TRUE	FALSE	TRUE	TRUE	4
TP53INP2	TRUE	TRUE	TRUE	TRUE	FALSE	4
TPD52	TRUE	FALSE	TRUE	TRUE	TRUE	4
TPM3	TRUE	TRUE	FALSE	TRUE	TRUE	4
TRIB2	TRUE	TRUE	FALSE	TRUE	TRUE	4
TRIM22	TRUE	TRUE	TRUE	TRUE	FALSE	4
TRIM59	TRUE	FALSE	TRUE	TRUE	TRUE	4
TRMT10A	TRUE	TRUE	FALSE	TRUE	TRUE	4
TRPS1	TRUE	TRUE	TRUE	TRUE	FALSE	4
TTC37	TRUE	TRUE	FALSE	TRUE	TRUE	4
TUT4	TRUE	TRUE	TRUE	TRUE	FALSE	4
TXNRD1	TRUE	TRUE	TRUE	TRUE	FALSE	4
UBE2G1	TRUE	TRUE	FALSE	TRUE	TRUE	4
UBXN2B	TRUE	TRUE	FALSE	TRUE	TRUE	4
UBXN7	TRUE	TRUE	FALSE	TRUE	TRUE	4
UGGT1	TRUE	TRUE	FALSE	TRUE	TRUE	4
UNC5D	TRUE	TRUE	FALSE	TRUE	TRUE	4
USP6	TRUE	TRUE	FALSE	TRUE	TRUE	4
UVRAG	TRUE	TRUE	TRUE	FALSE	TRUE	4
VEZF1	TRUE	TRUE	TRUE	FALSE	TRUE	4
VMP1	TRUE	TRUE	TRUE	FALSE	TRUE	4
VPS13C	TRUE	FALSE	TRUE	TRUE	TRUE	4
WARS1	TRUE	TRUE	TRUE	TRUE	FALSE	4
WASF1	TRUE	TRUE	TRUE	TRUE	FALSE	4
WDR20	TRUE	TRUE	TRUE	TRUE	FALSE	4
WDR43	TRUE	TRUE	TRUE	FALSE	TRUE	4
WEE1	TRUE	TRUE	TRUE	TRUE	FALSE	4
WIPF1	TRUE	TRUE	TRUE	FALSE	TRUE	4
XRN1	TRUE	TRUE	TRUE	FALSE	TRUE	4
YAF2	TRUE	FALSE	TRUE	TRUE	TRUE	4
YAP1	TRUE	TRUE	TRUE	TRUE	FALSE	4
YES1	TRUE	TRUE	TRUE	TRUE	FALSE	4
YWHAQ	TRUE	TRUE	TRUE	TRUE	FALSE	4
ZBTB10	TRUE	TRUE	TRUE	TRUE	FALSE	4
ZBTB18	TRUE	TRUE	FALSE	TRUE	TRUE	4
ZBTB34	TRUE	TRUE	TRUE	FALSE	TRUE	4
ZBTB6	TRUE	TRUE	TRUE	TRUE	FALSE	4
ZBTB8A	TRUE	FALSE	TRUE	TRUE	TRUE	4
ZC3H12B	TRUE	TRUE	TRUE	FALSE	TRUE	4
ZDHHC17	TRUE	TRUE	TRUE	FALSE	TRUE	4
ZEB1	TRUE	TRUE	TRUE	FALSE	TRUE	4
ZFAND5	TRUE	FALSE	TRUE	TRUE	TRUE	4
ZFC3H1	TRUE	TRUE	TRUE	TRUE	FALSE	4
ZHX1	TRUE	TRUE	FALSE	TRUE	TRUE	4
ZNF217	TRUE	TRUE	TRUE	TRUE	FALSE	4
ZNF24	TRUE	TRUE	TRUE	TRUE	FALSE	4
ZNF280B	TRUE	TRUE	TRUE	FALSE	TRUE	4
ZNF280C	TRUE	TRUE	FALSE	TRUE	TRUE	4
ZNF367	TRUE	TRUE	FALSE	TRUE	TRUE	4
ZNF503	TRUE	TRUE	TRUE	TRUE	FALSE	4
ZNF608	TRUE	TRUE	FALSE	TRUE	TRUE	4
ZNF708	TRUE	FALSE	TRUE	TRUE	TRUE	4
ZNF711	TRUE	TRUE	TRUE	TRUE	FALSE	4
ZNF790	TRUE	TRUE	TRUE	FALSE	TRUE	4
AAK1	FALSE	TRUE	TRUE	TRUE	TRUE	4
ABCD2	FALSE	TRUE	TRUE	TRUE	TRUE	4
ABCD3	FALSE	TRUE	TRUE	TRUE	TRUE	4
ACSL4	FALSE	TRUE	TRUE	TRUE	TRUE	4
ACTR3	FALSE	TRUE	TRUE	TRUE	TRUE	4
ACTR8	FALSE	TRUE	TRUE	TRUE	TRUE	4
ACVR1B	FALSE	TRUE	TRUE	TRUE	TRUE	4
ACVR2B	FALSE	TRUE	TRUE	TRUE	TRUE	4
ADAM9	FALSE	TRUE	TRUE	TRUE	TRUE	4
AGAP1	FALSE	TRUE	TRUE	TRUE	TRUE	4
AGFG1	FALSE	TRUE	TRUE	TRUE	TRUE	4
AGO2	FALSE	TRUE	TRUE	TRUE	TRUE	4
AGPAT5	FALSE	TRUE	TRUE	TRUE	TRUE	4
AHNAK	FALSE	TRUE	TRUE	TRUE	TRUE	4
AKAP6	FALSE	TRUE	TRUE	TRUE	TRUE	4
ANAPC13	FALSE	TRUE	TRUE	TRUE	TRUE	4
ANK2	FALSE	TRUE	TRUE	TRUE	TRUE	4
ANO6	FALSE	TRUE	TRUE	TRUE	TRUE	4
ANXA3	FALSE	TRUE	TRUE	TRUE	TRUE	4
APBB2	FALSE	TRUE	TRUE	TRUE	TRUE	4
APC	FALSE	TRUE	TRUE	TRUE	TRUE	4
ARF6	FALSE	TRUE	TRUE	TRUE	TRUE	4
ARL4A	FALSE	TRUE	TRUE	TRUE	TRUE	4
ARL5A	FALSE	TRUE	TRUE	TRUE	TRUE	4
ARPP21	FALSE	TRUE	TRUE	TRUE	TRUE	4
ASAP1	FALSE	TRUE	TRUE	TRUE	TRUE	4
ASCC3	FALSE	TRUE	TRUE	TRUE	TRUE	4
ATAD2	FALSE	TRUE	TRUE	TRUE	TRUE	4
ATAD2B	FALSE	TRUE	TRUE	TRUE	TRUE	4
ATP13A3	FALSE	TRUE	TRUE	TRUE	TRUE	4
ATP1B1	FALSE	TRUE	TRUE	TRUE	TRUE	4
ATP6AP2	FALSE	TRUE	TRUE	TRUE	TRUE	4
AZIN1	FALSE	TRUE	TRUE	TRUE	TRUE	4
BACE2	FALSE	TRUE	TRUE	TRUE	TRUE	4
BCL11A	FALSE	TRUE	TRUE	TRUE	TRUE	4
BCLAF3	FALSE	TRUE	TRUE	TRUE	TRUE	4
BMPER	FALSE	TRUE	TRUE	TRUE	TRUE	4
BNIP3L	FALSE	TRUE	TRUE	TRUE	TRUE	4
BPNT2	FALSE	TRUE	TRUE	TRUE	TRUE	4
BRD3	FALSE	TRUE	TRUE	TRUE	TRUE	4
BRWD3	FALSE	TRUE	TRUE	TRUE	TRUE	4
BTBD7	FALSE	TRUE	TRUE	TRUE	TRUE	4
C14orf28	FALSE	TRUE	TRUE	TRUE	TRUE	4
C5orf24	FALSE	TRUE	TRUE	TRUE	TRUE	4
CACNB2	FALSE	TRUE	TRUE	TRUE	TRUE	4
CACNB4	FALSE	TRUE	TRUE	TRUE	TRUE	4
CALU	FALSE	TRUE	TRUE	TRUE	TRUE	4
CAMSAP2	FALSE	TRUE	TRUE	TRUE	TRUE	4
CAND1	FALSE	TRUE	TRUE	TRUE	TRUE	4
CARNMT1	FALSE	TRUE	TRUE	TRUE	TRUE	4
CAV1	FALSE	TRUE	TRUE	TRUE	TRUE	4
CCDC117	FALSE	TRUE	TRUE	TRUE	TRUE	4
CCDC144NL	FALSE	TRUE	TRUE	TRUE	TRUE	4
CD274	FALSE	TRUE	TRUE	TRUE	TRUE	4
CDC14B	FALSE	TRUE	TRUE	TRUE	TRUE	4
CDK13	FALSE	TRUE	TRUE	TRUE	TRUE	4
CDK19	FALSE	TRUE	TRUE	TRUE	TRUE	4
CENPU	FALSE	TRUE	TRUE	TRUE	TRUE	4
CEP126	FALSE	TRUE	TRUE	TRUE	TRUE	4
CEP41	FALSE	TRUE	TRUE	TRUE	TRUE	4
CERS6	FALSE	TRUE	TRUE	TRUE	TRUE	4
CFL2	FALSE	TRUE	TRUE	TRUE	TRUE	4
CHST15	FALSE	TRUE	TRUE	TRUE	TRUE	4
CLOCK	FALSE	TRUE	TRUE	TRUE	TRUE	4
CNEP1R1	FALSE	TRUE	TRUE	TRUE	TRUE	4
COL4A1	FALSE	TRUE	TRUE	TRUE	TRUE	4
CPD	FALSE	TRUE	TRUE	TRUE	TRUE	4
CPEB4	FALSE	TRUE	TRUE	TRUE	TRUE	4
CPM	FALSE	TRUE	TRUE	TRUE	TRUE	4
CPSF6	FALSE	TRUE	TRUE	TRUE	TRUE	4
CTDSPL2	FALSE	TRUE	TRUE	TRUE	TRUE	4
CTNND2	FALSE	TRUE	TRUE	TRUE	TRUE	4
CUL3	FALSE	TRUE	TRUE	TRUE	TRUE	4
CYFIP2	FALSE	TRUE	TRUE	TRUE	TRUE	4
CYRIB	FALSE	TRUE	TRUE	TRUE	TRUE	4
DARS1	FALSE	TRUE	TRUE	TRUE	TRUE	4
DCAF7	FALSE	TRUE	TRUE	TRUE	TRUE	4
DCBLD2	FALSE	TRUE	TRUE	TRUE	TRUE	4
DCC	FALSE	TRUE	TRUE	TRUE	TRUE	4
DCTN5	FALSE	TRUE	TRUE	TRUE	TRUE	4
DDB2	FALSE	TRUE	TRUE	TRUE	TRUE	4
DDIAS	FALSE	TRUE	TRUE	TRUE	TRUE	4
DDIT4	FALSE	TRUE	TRUE	TRUE	TRUE	4
DDX3X	FALSE	TRUE	TRUE	TRUE	TRUE	4
DDX3Y	FALSE	TRUE	TRUE	TRUE	TRUE	4
DENND1B	FALSE	TRUE	TRUE	TRUE	TRUE	4
DENND4A	FALSE	TRUE	TRUE	TRUE	TRUE	4
DENND4C	FALSE	TRUE	TRUE	TRUE	TRUE	4
DEPTOR	FALSE	TRUE	TRUE	TRUE	TRUE	4
DGKE	FALSE	TRUE	TRUE	TRUE	TRUE	4
DIRAS2	FALSE	TRUE	TRUE	TRUE	TRUE	4
DNA2	FALSE	TRUE	TRUE	TRUE	TRUE	4
DNAJC3	FALSE	TRUE	TRUE	TRUE	TRUE	4
DOCK4	FALSE	TRUE	TRUE	TRUE	TRUE	4
DOCK5	FALSE	TRUE	TRUE	TRUE	TRUE	4
DPY19L1	FALSE	TRUE	TRUE	TRUE	TRUE	4
DYRK2	FALSE	TRUE	TRUE	TRUE	TRUE	4
EDEM3	FALSE	TRUE	TRUE	TRUE	TRUE	4
EEA1	FALSE	TRUE	TRUE	TRUE	TRUE	4
EID1	FALSE	TRUE	TRUE	TRUE	TRUE	4
EIF2S1	FALSE	TRUE	TRUE	TRUE	TRUE	4
EIF4E	FALSE	TRUE	TRUE	TRUE	TRUE	4
EIF4EBP2	FALSE	TRUE	TRUE	TRUE	TRUE	4
ELK4	FALSE	TRUE	TRUE	TRUE	TRUE	4
ELL2	FALSE	TRUE	TRUE	TRUE	TRUE	4
ENPP4	FALSE	TRUE	TRUE	TRUE	TRUE	4
EP300	FALSE	TRUE	TRUE	TRUE	TRUE	4
EPG5	FALSE	TRUE	TRUE	TRUE	TRUE	4
EPS15	FALSE	TRUE	TRUE	TRUE	TRUE	4
ERBB4	FALSE	TRUE	TRUE	TRUE	TRUE	4
ETF1	FALSE	TRUE	TRUE	TRUE	TRUE	4
ETNK1	FALSE	TRUE	TRUE	TRUE	TRUE	4
FAM126B	FALSE	TRUE	TRUE	TRUE	TRUE	4
FAM220A	FALSE	TRUE	TRUE	TRUE	TRUE	4
FARP1	FALSE	TRUE	TRUE	TRUE	TRUE	4
FBXW2	FALSE	TRUE	TRUE	TRUE	TRUE	4
FMR1	FALSE	TRUE	TRUE	TRUE	TRUE	4
FOXA1	FALSE	TRUE	TRUE	TRUE	TRUE	4
FREM2	FALSE	TRUE	TRUE	TRUE	TRUE	4
FRMD4B	FALSE	TRUE	TRUE	TRUE	TRUE	4
FSD1L	FALSE	TRUE	TRUE	TRUE	TRUE	4
FSTL1	FALSE	TRUE	TRUE	TRUE	TRUE	4
FUBP1	FALSE	TRUE	TRUE	TRUE	TRUE	4
G2E3	FALSE	TRUE	TRUE	TRUE	TRUE	4
GABBR2	FALSE	TRUE	TRUE	TRUE	TRUE	4
GABRB3	FALSE	TRUE	TRUE	TRUE	TRUE	4
GALNT2	FALSE	TRUE	TRUE	TRUE	TRUE	4
GFPT1	FALSE	TRUE	TRUE	TRUE	TRUE	4
GIGYF1	FALSE	TRUE	TRUE	TRUE	TRUE	4
GMFB	FALSE	TRUE	TRUE	TRUE	TRUE	4
GPC4	FALSE	TRUE	TRUE	TRUE	TRUE	4
GPR180	FALSE	TRUE	TRUE	TRUE	TRUE	4
GPX8	FALSE	TRUE	TRUE	TRUE	TRUE	4
GRB10	FALSE	TRUE	TRUE	TRUE	TRUE	4
GRIA2	FALSE	TRUE	TRUE	TRUE	TRUE	4
GRIA4	FALSE	TRUE	TRUE	TRUE	TRUE	4
HBS1L	FALSE	TRUE	TRUE	TRUE	TRUE	4
HDAC9	FALSE	TRUE	TRUE	TRUE	TRUE	4
HECTD2	FALSE	TRUE	TRUE	TRUE	TRUE	4
HELZ	FALSE	TRUE	TRUE	TRUE	TRUE	4
HIPK2	FALSE	TRUE	TRUE	TRUE	TRUE	4
HIPK3	FALSE	TRUE	TRUE	TRUE	TRUE	4
HOXA13	FALSE	TRUE	TRUE	TRUE	TRUE	4
HS2ST1	FALSE	TRUE	TRUE	TRUE	TRUE	4
HSPA13	FALSE	TRUE	TRUE	TRUE	TRUE	4
HTR2C	FALSE	TRUE	TRUE	TRUE	TRUE	4
ICE2	FALSE	TRUE	TRUE	TRUE	TRUE	4
IDI1	FALSE	TRUE	TRUE	TRUE	TRUE	4
IKZF2	FALSE	TRUE	TRUE	TRUE	TRUE	4
IL1RAP	FALSE	TRUE	TRUE	TRUE	TRUE	4
ING3	FALSE	TRUE	TRUE	TRUE	TRUE	4
IPMK	FALSE	TRUE	TRUE	TRUE	TRUE	4
IREB2	FALSE	TRUE	TRUE	TRUE	TRUE	4
IRF4	FALSE	TRUE	TRUE	TRUE	TRUE	4
ITPRID2	FALSE	TRUE	TRUE	TRUE	TRUE	4
JAZF1	FALSE	TRUE	TRUE	TRUE	TRUE	4
JMJD1C	FALSE	TRUE	TRUE	TRUE	TRUE	4
KANK2	FALSE	TRUE	TRUE	TRUE	TRUE	4
KBTBD2	FALSE	TRUE	TRUE	TRUE	TRUE	4
KCNJ2	FALSE	TRUE	TRUE	TRUE	TRUE	4
KCTD8	FALSE	TRUE	TRUE	TRUE	TRUE	4
KIAA1841	FALSE	TRUE	TRUE	TRUE	TRUE	4
KIAA1958	FALSE	TRUE	TRUE	TRUE	TRUE	4
KIF1B	FALSE	TRUE	TRUE	TRUE	TRUE	4
KIF3A	FALSE	TRUE	TRUE	TRUE	TRUE	4
KIF5C	FALSE	TRUE	TRUE	TRUE	TRUE	4
KIFBP	FALSE	TRUE	TRUE	TRUE	TRUE	4
KLHL15	FALSE	TRUE	TRUE	TRUE	TRUE	4
KLHL24	FALSE	TRUE	TRUE	TRUE	TRUE	4
KLHL42	FALSE	TRUE	TRUE	TRUE	TRUE	4
KPNA1	FALSE	TRUE	TRUE	TRUE	TRUE	4
KYNU	FALSE	TRUE	TRUE	TRUE	TRUE	4
LAMA3	FALSE	TRUE	TRUE	TRUE	TRUE	4
LATS2	FALSE	TRUE	TRUE	TRUE	TRUE	4
LIN28B	FALSE	TRUE	TRUE	TRUE	TRUE	4
LMAN1	FALSE	TRUE	TRUE	TRUE	TRUE	4
LMBRD2	FALSE	TRUE	TRUE	TRUE	TRUE	4
LNPEP	FALSE	TRUE	TRUE	TRUE	TRUE	4
LPAR1	FALSE	TRUE	TRUE	TRUE	TRUE	4
LPP	FALSE	TRUE	TRUE	TRUE	TRUE	4
LRCH1	FALSE	TRUE	TRUE	TRUE	TRUE	4
LRCH2	FALSE	TRUE	TRUE	TRUE	TRUE	4
LYRM2	FALSE	TRUE	TRUE	TRUE	TRUE	4
MAP2K4	FALSE	TRUE	TRUE	TRUE	TRUE	4
MAP4K4	FALSE	TRUE	TRUE	TRUE	TRUE	4
MAP9	FALSE	TRUE	TRUE	TRUE	TRUE	4
MARCHF8	FALSE	TRUE	TRUE	TRUE	TRUE	4
MCL1	FALSE	TRUE	TRUE	TRUE	TRUE	4
MED13	FALSE	TRUE	TRUE	TRUE	TRUE	4
MEGF9	FALSE	TRUE	TRUE	TRUE	TRUE	4
MEP1A	FALSE	TRUE	TRUE	TRUE	TRUE	4
MEX3C	FALSE	TRUE	TRUE	TRUE	TRUE	4
MIB1	FALSE	TRUE	TRUE	TRUE	TRUE	4
MIER1	FALSE	TRUE	TRUE	TRUE	TRUE	4
MIER3	FALSE	TRUE	TRUE	TRUE	TRUE	4
MINDY2	FALSE	TRUE	TRUE	TRUE	TRUE	4
MITF	FALSE	TRUE	TRUE	TRUE	TRUE	4
MMP16	FALSE	TRUE	TRUE	TRUE	TRUE	4
MOB1B	FALSE	TRUE	TRUE	TRUE	TRUE	4
MTDH	FALSE	TRUE	TRUE	TRUE	TRUE	4
MTMR9	FALSE	TRUE	TRUE	TRUE	TRUE	4
MYLIP	FALSE	TRUE	TRUE	TRUE	TRUE	4
MYNN	FALSE	TRUE	TRUE	TRUE	TRUE	4
MYO5B	FALSE	TRUE	TRUE	TRUE	TRUE	4
N4BP2	FALSE	TRUE	TRUE	TRUE	TRUE	4
NAB1	FALSE	TRUE	TRUE	TRUE	TRUE	4
NAP1L5	FALSE	TRUE	TRUE	TRUE	TRUE	4
NAT1	FALSE	TRUE	TRUE	TRUE	TRUE	4
NCOA2	FALSE	TRUE	TRUE	TRUE	TRUE	4
NCOA4	FALSE	TRUE	TRUE	TRUE	TRUE	4
NDFIP2	FALSE	TRUE	TRUE	TRUE	TRUE	4
NET1	FALSE	TRUE	TRUE	TRUE	TRUE	4
NFIA	FALSE	TRUE	TRUE	TRUE	TRUE	4
NFIB	FALSE	TRUE	TRUE	TRUE	TRUE	4
NHLRC2	FALSE	TRUE	TRUE	TRUE	TRUE	4
NIPBL	FALSE	TRUE	TRUE	TRUE	TRUE	4
NLGN4X	FALSE	TRUE	TRUE	TRUE	TRUE	4
NLK	FALSE	TRUE	TRUE	TRUE	TRUE	4
NRG1	FALSE	TRUE	TRUE	TRUE	TRUE	4
NRIP1	FALSE	TRUE	TRUE	TRUE	TRUE	4
NUCKS1	FALSE	TRUE	TRUE	TRUE	TRUE	4
NUP153	FALSE	TRUE	TRUE	TRUE	TRUE	4
NUP58	FALSE	TRUE	TRUE	TRUE	TRUE	4
NUS1	FALSE	TRUE	TRUE	TRUE	TRUE	4
OSBPL11	FALSE	TRUE	TRUE	TRUE	TRUE	4
OTUD4	FALSE	TRUE	TRUE	TRUE	TRUE	4
OTUD6B	FALSE	TRUE	TRUE	TRUE	TRUE	4
OTULIN	FALSE	TRUE	TRUE	TRUE	TRUE	4
OXCT1	FALSE	TRUE	TRUE	TRUE	TRUE	4
PAN3	FALSE	TRUE	TRUE	TRUE	TRUE	4
PANK3	FALSE	TRUE	TRUE	TRUE	TRUE	4
PAQR5	FALSE	TRUE	TRUE	TRUE	TRUE	4
PARPBP	FALSE	TRUE	TRUE	TRUE	TRUE	4
PAWR	FALSE	TRUE	TRUE	TRUE	TRUE	4
PBX1	FALSE	TRUE	TRUE	TRUE	TRUE	4
PBX3	FALSE	TRUE	TRUE	TRUE	TRUE	4
PCDH7	FALSE	TRUE	TRUE	TRUE	TRUE	4
PCDH9	FALSE	TRUE	TRUE	TRUE	TRUE	4
PCMTD1	FALSE	TRUE	TRUE	TRUE	TRUE	4
PCNX1	FALSE	TRUE	TRUE	TRUE	TRUE	4
PCYOX1	FALSE	TRUE	TRUE	TRUE	TRUE	4
PDCD10	FALSE	TRUE	TRUE	TRUE	TRUE	4
PDE4B	FALSE	TRUE	TRUE	TRUE	TRUE	4
PDIK1L	FALSE	TRUE	TRUE	TRUE	TRUE	4
PER3	FALSE	TRUE	TRUE	TRUE	TRUE	4
PFN2	FALSE	TRUE	TRUE	TRUE	TRUE	4
PGAP1	FALSE	TRUE	TRUE	TRUE	TRUE	4
PGM2L1	FALSE	TRUE	TRUE	TRUE	TRUE	4
PHACTR2	FALSE	TRUE	TRUE	TRUE	TRUE	4
PHF12	FALSE	TRUE	TRUE	TRUE	TRUE	4
PHF6	FALSE	TRUE	TRUE	TRUE	TRUE	4
PHIP	FALSE	TRUE	TRUE	TRUE	TRUE	4
PIK3C2A	FALSE	TRUE	TRUE	TRUE	TRUE	4
PIKFYVE	FALSE	TRUE	TRUE	TRUE	TRUE	4
PJA2	FALSE	TRUE	TRUE	TRUE	TRUE	4
PKD2	FALSE	TRUE	TRUE	TRUE	TRUE	4
PLAG1	FALSE	TRUE	TRUE	TRUE	TRUE	4
PLCB1	FALSE	TRUE	TRUE	TRUE	TRUE	4
PLCB4	FALSE	TRUE	TRUE	TRUE	TRUE	4
PLCXD3	FALSE	TRUE	TRUE	TRUE	TRUE	4
PLEKHA8	FALSE	TRUE	TRUE	TRUE	TRUE	4
PLEKHH1	FALSE	TRUE	TRUE	TRUE	TRUE	4
PLEKHM3	FALSE	TRUE	TRUE	TRUE	TRUE	4
PLPP6	FALSE	TRUE	TRUE	TRUE	TRUE	4
POLE3	FALSE	TRUE	TRUE	TRUE	TRUE	4
POU2F1	FALSE	TRUE	TRUE	TRUE	TRUE	4
PPFIA1	FALSE	TRUE	TRUE	TRUE	TRUE	4
PPM1A	FALSE	TRUE	TRUE	TRUE	TRUE	4
PPM1B	FALSE	TRUE	TRUE	TRUE	TRUE	4
PPM1F	FALSE	TRUE	TRUE	TRUE	TRUE	4
PPP1CB	FALSE	TRUE	TRUE	TRUE	TRUE	4
PPP2R5E	FALSE	TRUE	TRUE	TRUE	TRUE	4
PPP3R1	FALSE	TRUE	TRUE	TRUE	TRUE	4
PPP4R1	FALSE	TRUE	TRUE	TRUE	TRUE	4
PRKACB	FALSE	TRUE	TRUE	TRUE	TRUE	4
PRKAG2	FALSE	TRUE	TRUE	TRUE	TRUE	4
PRPF38B	FALSE	TRUE	TRUE	TRUE	TRUE	4
PSAT1	FALSE	TRUE	TRUE	TRUE	TRUE	4
PSD3	FALSE	TRUE	TRUE	TRUE	TRUE	4
PTAR1	FALSE	TRUE	TRUE	TRUE	TRUE	4
PTBP3	FALSE	TRUE	TRUE	TRUE	TRUE	4
PTCHD1	FALSE	TRUE	TRUE	TRUE	TRUE	4
PTP4A1	FALSE	TRUE	TRUE	TRUE	TRUE	4
PTPRD	FALSE	TRUE	TRUE	TRUE	TRUE	4
PURB	FALSE	TRUE	TRUE	TRUE	TRUE	4
QSER1	FALSE	TRUE	TRUE	TRUE	TRUE	4
RAB21	FALSE	TRUE	TRUE	TRUE	TRUE	4
RAB22A	FALSE	TRUE	TRUE	TRUE	TRUE	4
RAB3B	FALSE	TRUE	TRUE	TRUE	TRUE	4
RABGGTB	FALSE	TRUE	TRUE	TRUE	TRUE	4
RACGAP1	FALSE	TRUE	TRUE	TRUE	TRUE	4
RALGPS1	FALSE	TRUE	TRUE	TRUE	TRUE	4
RAP1B	FALSE	TRUE	TRUE	TRUE	TRUE	4
RAP2C	FALSE	TRUE	TRUE	TRUE	TRUE	4
RBM47	FALSE	TRUE	TRUE	TRUE	TRUE	4
REEP3	FALSE	TRUE	TRUE	TRUE	TRUE	4
RGMB	FALSE	TRUE	TRUE	TRUE	TRUE	4
RHOBTB1	FALSE	TRUE	TRUE	TRUE	TRUE	4
RIPK2	FALSE	TRUE	TRUE	TRUE	TRUE	4
RIPK4	FALSE	TRUE	TRUE	TRUE	TRUE	4
RNF11	FALSE	TRUE	TRUE	TRUE	TRUE	4
RNF170	FALSE	TRUE	TRUE	TRUE	TRUE	4
RNF217	FALSE	TRUE	TRUE	TRUE	TRUE	4
RP2	FALSE	TRUE	TRUE	TRUE	TRUE	4
RPS6KB1	FALSE	TRUE	TRUE	TRUE	TRUE	4
RSL24D1	FALSE	TRUE	TRUE	TRUE	TRUE	4
SAR1B	FALSE	TRUE	TRUE	TRUE	TRUE	4
SCAF11	FALSE	TRUE	TRUE	TRUE	TRUE	4
SCD	FALSE	TRUE	TRUE	TRUE	TRUE	4
SCN9A	FALSE	TRUE	TRUE	TRUE	TRUE	4
SDE2	FALSE	TRUE	TRUE	TRUE	TRUE	4
SEC24A	FALSE	TRUE	TRUE	TRUE	TRUE	4
SEC61A2	FALSE	TRUE	TRUE	TRUE	TRUE	4
SEC63	FALSE	TRUE	TRUE	TRUE	TRUE	4
SEL1L	FALSE	TRUE	TRUE	TRUE	TRUE	4
SESN1	FALSE	TRUE	TRUE	TRUE	TRUE	4
SESN3	FALSE	TRUE	TRUE	TRUE	TRUE	4
SFXN1	FALSE	TRUE	TRUE	TRUE	TRUE	4
SHANK2	FALSE	TRUE	TRUE	TRUE	TRUE	4
SLC25A36	FALSE	TRUE	TRUE	TRUE	TRUE	4
SLC26A2	FALSE	TRUE	TRUE	TRUE	TRUE	4
SLC2A13	FALSE	TRUE	TRUE	TRUE	TRUE	4
SLC30A6	FALSE	TRUE	TRUE	TRUE	TRUE	4
SLC30A7	FALSE	TRUE	TRUE	TRUE	TRUE	4
SLC31A1	FALSE	TRUE	TRUE	TRUE	TRUE	4
SLC35E2B	FALSE	TRUE	TRUE	TRUE	TRUE	4
SLC4A7	FALSE	TRUE	TRUE	TRUE	TRUE	4
SLC5A3	FALSE	TRUE	TRUE	TRUE	TRUE	4
SLC6A1	FALSE	TRUE	TRUE	TRUE	TRUE	4
SLC9A2	FALSE	TRUE	TRUE	TRUE	TRUE	4
SLF2	FALSE	TRUE	TRUE	TRUE	TRUE	4
SMAD4	FALSE	TRUE	TRUE	TRUE	TRUE	4
SMARCAD1	FALSE	TRUE	TRUE	TRUE	TRUE	4
SNAP91	FALSE	TRUE	TRUE	TRUE	TRUE	4
SNX30	FALSE	TRUE	TRUE	TRUE	TRUE	4
SOCS5	FALSE	TRUE	TRUE	TRUE	TRUE	4
SOS1	FALSE	TRUE	TRUE	TRUE	TRUE	4
SOX6	FALSE	TRUE	TRUE	TRUE	TRUE	4
SPIN1	FALSE	TRUE	TRUE	TRUE	TRUE	4
SPOPL	FALSE	TRUE	TRUE	TRUE	TRUE	4
SPRED1	FALSE	TRUE	TRUE	TRUE	TRUE	4
SPTBN1	FALSE	TRUE	TRUE	TRUE	TRUE	4
SRGAP1	FALSE	TRUE	TRUE	TRUE	TRUE	4
SRSF2	FALSE	TRUE	TRUE	TRUE	TRUE	4
SSR1	FALSE	TRUE	TRUE	TRUE	TRUE	4
STK17B	FALSE	TRUE	TRUE	TRUE	TRUE	4
STYX	FALSE	TRUE	TRUE	TRUE	TRUE	4
SUB1	FALSE	TRUE	TRUE	TRUE	TRUE	4
SYNCRIP	FALSE	TRUE	TRUE	TRUE	TRUE	4
SYNJ2BP	FALSE	TRUE	TRUE	TRUE	TRUE	4
TAB3	FALSE	TRUE	TRUE	TRUE	TRUE	4
TAOK1	FALSE	TRUE	TRUE	TRUE	TRUE	4
TCAIM	FALSE	TRUE	TRUE	TRUE	TRUE	4
TCEA1	FALSE	TRUE	TRUE	TRUE	TRUE	4
TCF4	FALSE	TRUE	TRUE	TRUE	TRUE	4
TERF2	FALSE	TRUE	TRUE	TRUE	TRUE	4
TET1	FALSE	TRUE	TRUE	TRUE	TRUE	4
TET2	FALSE	TRUE	TRUE	TRUE	TRUE	4
TET3	FALSE	TRUE	TRUE	TRUE	TRUE	4
THAP2	FALSE	TRUE	TRUE	TRUE	TRUE	4
TIA1	FALSE	TRUE	TRUE	TRUE	TRUE	4
TIPARP	FALSE	TRUE	TRUE	TRUE	TRUE	4
TIPRL	FALSE	TRUE	TRUE	TRUE	TRUE	4
TM9SF3	FALSE	TRUE	TRUE	TRUE	TRUE	4
TMED10	FALSE	TRUE	TRUE	TRUE	TRUE	4
TMEM135	FALSE	TRUE	TRUE	TRUE	TRUE	4
TMEM263	FALSE	TRUE	TRUE	TRUE	TRUE	4
TMEM33	FALSE	TRUE	TRUE	TRUE	TRUE	4
TMEM64	FALSE	TRUE	TRUE	TRUE	TRUE	4
TNRC6A	FALSE	TRUE	TRUE	TRUE	TRUE	4
TOX	FALSE	TRUE	TRUE	TRUE	TRUE	4
TP53INP1	FALSE	TRUE	TRUE	TRUE	TRUE	4
TRAF3	FALSE	TRUE	TRUE	TRUE	TRUE	4
TRAPPC10	FALSE	TRUE	TRUE	TRUE	TRUE	4
TRAPPC8	FALSE	TRUE	TRUE	TRUE	TRUE	4
TRIM33	FALSE	TRUE	TRUE	TRUE	TRUE	4
TSC1	FALSE	TRUE	TRUE	TRUE	TRUE	4
TSPAN13	FALSE	TRUE	TRUE	TRUE	TRUE	4
TSTD2	FALSE	TRUE	TRUE	TRUE	TRUE	4
TTPAL	FALSE	TRUE	TRUE	TRUE	TRUE	4
TXLNA	FALSE	TRUE	TRUE	TRUE	TRUE	4
TXLNG	FALSE	TRUE	TRUE	TRUE	TRUE	4
TXNL1	FALSE	TRUE	TRUE	TRUE	TRUE	4
UBE2B	FALSE	TRUE	TRUE	TRUE	TRUE	4
UBE2D1	FALSE	TRUE	TRUE	TRUE	TRUE	4
UBE2D2	FALSE	TRUE	TRUE	TRUE	TRUE	4
UBE2J1	FALSE	TRUE	TRUE	TRUE	TRUE	4
UBE2W	FALSE	TRUE	TRUE	TRUE	TRUE	4
UBL3	FALSE	TRUE	TRUE	TRUE	TRUE	4
UHMK1	FALSE	TRUE	TRUE	TRUE	TRUE	4
ULK2	FALSE	TRUE	TRUE	TRUE	TRUE	4
USF3	FALSE	TRUE	TRUE	TRUE	TRUE	4
USP15	FALSE	TRUE	TRUE	TRUE	TRUE	4
USP53	FALSE	TRUE	TRUE	TRUE	TRUE	4
VAMP7	FALSE	TRUE	TRUE	TRUE	TRUE	4
VMA21	FALSE	TRUE	TRUE	TRUE	TRUE	4
WASHC4	FALSE	TRUE	TRUE	TRUE	TRUE	4
WDFY3	FALSE	TRUE	TRUE	TRUE	TRUE	4
WDR33	FALSE	TRUE	TRUE	TRUE	TRUE	4
WNK1	FALSE	TRUE	TRUE	TRUE	TRUE	4
XPO4	FALSE	TRUE	TRUE	TRUE	TRUE	4
YIPF5	FALSE	TRUE	TRUE	TRUE	TRUE	4
YTHDF3	FALSE	TRUE	TRUE	TRUE	TRUE	4
ZBTB11	FALSE	TRUE	TRUE	TRUE	TRUE	4
ZBTB38	FALSE	TRUE	TRUE	TRUE	TRUE	4
ZDHHC20	FALSE	TRUE	TRUE	TRUE	TRUE	4
ZFP36L2	FALSE	TRUE	TRUE	TRUE	TRUE	4
ZNF124	FALSE	TRUE	TRUE	TRUE	TRUE	4
ZNF148	FALSE	TRUE	TRUE	TRUE	TRUE	4
ZNF507	FALSE	TRUE	TRUE	TRUE	TRUE	4
ZNF516	FALSE	TRUE	TRUE	TRUE	TRUE	4
ZNF605	FALSE	TRUE	TRUE	TRUE	TRUE	4
ZNF652	FALSE	TRUE	TRUE	TRUE	TRUE	4
ZNF655	FALSE	TRUE	TRUE	TRUE	TRUE	4
ZNF678	FALSE	TRUE	TRUE	TRUE	TRUE	4
ZNF697	FALSE	TRUE	TRUE	TRUE	TRUE	4
ZNF770	FALSE	TRUE	TRUE	TRUE	TRUE	4
ZYG11B	FALSE	TRUE	TRUE	TRUE	TRUE	4
ABHD13	TRUE	TRUE	FALSE	FALSE	TRUE	3
ABHD14B	TRUE	TRUE	FALSE	TRUE	FALSE	3
ABHD4	TRUE	TRUE	FALSE	TRUE	FALSE	3
ABHD5	TRUE	TRUE	FALSE	TRUE	FALSE	3
ADAM10	TRUE	FALSE	TRUE	TRUE	FALSE	3
ADAM23	TRUE	FALSE	FALSE	TRUE	TRUE	3
ADAMTS3	TRUE	FALSE	TRUE	FALSE	TRUE	3
ADGRG2	TRUE	TRUE	FALSE	FALSE	TRUE	3
ADORA2B	TRUE	TRUE	TRUE	FALSE	FALSE	3
AGO1	TRUE	TRUE	FALSE	TRUE	FALSE	3
AGTR1	TRUE	TRUE	FALSE	TRUE	FALSE	3
AKR1B10	TRUE	TRUE	TRUE	FALSE	FALSE	3
ALDH3B1	TRUE	TRUE	TRUE	FALSE	FALSE	3
ALDOC	TRUE	TRUE	TRUE	FALSE	FALSE	3
ALX1	TRUE	FALSE	FALSE	TRUE	TRUE	3
AMPD3	TRUE	TRUE	FALSE	FALSE	TRUE	3
ANK3	TRUE	FALSE	TRUE	FALSE	TRUE	3
ANKH	TRUE	TRUE	TRUE	FALSE	FALSE	3
ANKRD13A	TRUE	TRUE	FALSE	FALSE	TRUE	3
ANKRD33B	TRUE	FALSE	TRUE	FALSE	TRUE	3
ANKRD6	TRUE	TRUE	TRUE	FALSE	FALSE	3
ANKS1A	TRUE	TRUE	FALSE	TRUE	FALSE	3
ANLN	TRUE	TRUE	TRUE	FALSE	FALSE	3
ARG2	TRUE	TRUE	FALSE	FALSE	TRUE	3
ARHGAP11A	TRUE	TRUE	FALSE	FALSE	TRUE	3
ARHGAP12	TRUE	TRUE	TRUE	FALSE	FALSE	3
ARHGEF12	TRUE	TRUE	FALSE	TRUE	FALSE	3
ARID3A	TRUE	TRUE	FALSE	TRUE	FALSE	3
ARID4B	TRUE	FALSE	TRUE	FALSE	TRUE	3
ARL6IP1	TRUE	TRUE	TRUE	FALSE	FALSE	3
ARNT2	TRUE	TRUE	FALSE	TRUE	FALSE	3
ARPC3	TRUE	FALSE	TRUE	TRUE	FALSE	3
ASAP2	TRUE	TRUE	TRUE	FALSE	FALSE	3
ASB7	TRUE	FALSE	TRUE	FALSE	TRUE	3
ASH1L	TRUE	FALSE	TRUE	FALSE	TRUE	3
ASNS	TRUE	TRUE	FALSE	TRUE	FALSE	3
ASPH	TRUE	TRUE	TRUE	FALSE	FALSE	3
ATCAY	TRUE	TRUE	TRUE	FALSE	FALSE	3
ATF3	TRUE	TRUE	FALSE	TRUE	FALSE	3
ATF4	TRUE	TRUE	TRUE	FALSE	FALSE	3
ATG14	TRUE	TRUE	FALSE	FALSE	TRUE	3
ATG4A	TRUE	TRUE	FALSE	FALSE	TRUE	3
ATP6V0D2	TRUE	TRUE	FALSE	FALSE	TRUE	3
B3GNT5	TRUE	FALSE	FALSE	TRUE	TRUE	3
BAZ1A	TRUE	TRUE	FALSE	TRUE	FALSE	3
BBS2	TRUE	TRUE	FALSE	FALSE	TRUE	3
BCL6	TRUE	TRUE	FALSE	TRUE	FALSE	3
BCOR	TRUE	FALSE	TRUE	TRUE	FALSE	3
BNIP3	TRUE	TRUE	TRUE	FALSE	FALSE	3
BORA	TRUE	TRUE	FALSE	FALSE	TRUE	3
BRAF	TRUE	TRUE	FALSE	FALSE	TRUE	3
BTBD3	TRUE	FALSE	FALSE	TRUE	TRUE	3
BTN2A2	TRUE	TRUE	FALSE	FALSE	TRUE	3
BTN3A3	TRUE	FALSE	FALSE	TRUE	TRUE	3
C12orf76	TRUE	TRUE	FALSE	FALSE	TRUE	3
C19orf12	TRUE	TRUE	FALSE	FALSE	TRUE	3
C1orf109	TRUE	TRUE	TRUE	FALSE	FALSE	3
C3	TRUE	TRUE	FALSE	TRUE	FALSE	3
C5	TRUE	TRUE	TRUE	FALSE	FALSE	3
C6orf132	TRUE	TRUE	FALSE	FALSE	TRUE	3
C9orf72	TRUE	TRUE	FALSE	TRUE	FALSE	3
CA9	TRUE	TRUE	FALSE	TRUE	FALSE	3
CADM2	TRUE	FALSE	TRUE	FALSE	TRUE	3
CADPS2	TRUE	TRUE	FALSE	FALSE	TRUE	3
CALM3	TRUE	TRUE	FALSE	TRUE	FALSE	3
CARF	TRUE	FALSE	TRUE	TRUE	FALSE	3
CAT	TRUE	TRUE	FALSE	FALSE	TRUE	3
CAVIN2	TRUE	TRUE	FALSE	FALSE	TRUE	3
CBLB	TRUE	TRUE	FALSE	TRUE	FALSE	3
CBX6	TRUE	FALSE	TRUE	TRUE	FALSE	3
CCAR2	TRUE	TRUE	FALSE	TRUE	FALSE	3
CCDC113	TRUE	TRUE	FALSE	FALSE	TRUE	3
CCDC138	TRUE	TRUE	FALSE	TRUE	FALSE	3
CCDC71L	TRUE	TRUE	FALSE	FALSE	TRUE	3
CCDC80	TRUE	TRUE	FALSE	FALSE	TRUE	3
CCDC88A	TRUE	TRUE	FALSE	FALSE	TRUE	3
CCN1	TRUE	TRUE	FALSE	TRUE	FALSE	3
CCNB1	TRUE	TRUE	FALSE	TRUE	FALSE	3
CCNG1	TRUE	TRUE	FALSE	FALSE	TRUE	3
CCSAP	TRUE	TRUE	TRUE	FALSE	FALSE	3
CDC42	TRUE	TRUE	TRUE	FALSE	FALSE	3
CDC6	TRUE	TRUE	FALSE	TRUE	FALSE	3
CDCA3	TRUE	TRUE	FALSE	TRUE	FALSE	3
CDK1	TRUE	TRUE	FALSE	FALSE	TRUE	3
CDS1	TRUE	TRUE	FALSE	TRUE	FALSE	3
CEBPB	TRUE	TRUE	TRUE	FALSE	FALSE	3
CELF2	TRUE	FALSE	TRUE	TRUE	FALSE	3
CEP104	TRUE	FALSE	FALSE	TRUE	TRUE	3
CFI	TRUE	TRUE	FALSE	TRUE	FALSE	3
CH25H	TRUE	TRUE	FALSE	TRUE	FALSE	3
CHAC2	TRUE	TRUE	TRUE	FALSE	FALSE	3
CHDH	TRUE	TRUE	TRUE	FALSE	FALSE	3
CHEK1	TRUE	TRUE	TRUE	FALSE	FALSE	3
CHRDL1	TRUE	TRUE	TRUE	FALSE	FALSE	3
CIRBP	TRUE	TRUE	TRUE	FALSE	FALSE	3
CLEC2D	TRUE	FALSE	TRUE	FALSE	TRUE	3
CLIC2	TRUE	FALSE	FALSE	TRUE	TRUE	3
CNKSR3	TRUE	TRUE	TRUE	FALSE	FALSE	3
CNTFR	TRUE	FALSE	TRUE	TRUE	FALSE	3
CNTN1	TRUE	TRUE	TRUE	FALSE	FALSE	3
COL12A1	TRUE	TRUE	FALSE	TRUE	FALSE	3
COL21A1	TRUE	TRUE	FALSE	FALSE	TRUE	3
COL24A1	TRUE	TRUE	FALSE	TRUE	FALSE	3
COL4A4	TRUE	TRUE	FALSE	TRUE	FALSE	3
COPS8	TRUE	TRUE	TRUE	FALSE	FALSE	3
CRACD	TRUE	TRUE	FALSE	FALSE	TRUE	3
CRADD	TRUE	FALSE	FALSE	TRUE	TRUE	3
CREB5	TRUE	FALSE	TRUE	FALSE	TRUE	3
CRNKL1	TRUE	TRUE	FALSE	FALSE	TRUE	3
CS	TRUE	TRUE	TRUE	FALSE	FALSE	3
CSGALNACT1	TRUE	TRUE	FALSE	TRUE	FALSE	3
CSNK2A2	TRUE	TRUE	FALSE	FALSE	TRUE	3
CSRNP3	TRUE	FALSE	TRUE	FALSE	TRUE	3
CSTF3	TRUE	TRUE	TRUE	FALSE	FALSE	3
CTDSPL	TRUE	TRUE	FALSE	TRUE	FALSE	3
CTHRC1	TRUE	TRUE	FALSE	FALSE	TRUE	3
CTNS	TRUE	TRUE	FALSE	TRUE	FALSE	3
CTSC	TRUE	TRUE	TRUE	FALSE	FALSE	3
CUX1	TRUE	TRUE	TRUE	FALSE	FALSE	3
CXCL1	TRUE	TRUE	FALSE	FALSE	TRUE	3
CXCL8	TRUE	TRUE	FALSE	FALSE	TRUE	3
CYLD	TRUE	FALSE	FALSE	TRUE	TRUE	3
CYP20A1	TRUE	TRUE	FALSE	FALSE	TRUE	3
CYP51A1	TRUE	FALSE	FALSE	TRUE	TRUE	3
CYTIP	TRUE	TRUE	FALSE	TRUE	FALSE	3
DAAM1	TRUE	TRUE	FALSE	FALSE	TRUE	3
DCAF4L1	TRUE	FALSE	FALSE	TRUE	TRUE	3
DCAF6	TRUE	TRUE	FALSE	TRUE	FALSE	3
DCK	TRUE	TRUE	TRUE	FALSE	FALSE	3
DDIT3	TRUE	TRUE	TRUE	FALSE	FALSE	3
DDX25	TRUE	TRUE	FALSE	TRUE	FALSE	3
DDX58	TRUE	TRUE	FALSE	TRUE	FALSE	3
DEPP1	TRUE	TRUE	FALSE	FALSE	TRUE	3
DESI2	TRUE	TRUE	FALSE	TRUE	FALSE	3
DGAT1	TRUE	TRUE	FALSE	TRUE	FALSE	3
DLGAP2	TRUE	FALSE	TRUE	FALSE	TRUE	3
DLGAP5	TRUE	TRUE	TRUE	FALSE	FALSE	3
DMRT1	TRUE	TRUE	FALSE	FALSE	TRUE	3
DNAJA1	TRUE	TRUE	FALSE	TRUE	FALSE	3
DNAJB12	TRUE	TRUE	TRUE	FALSE	FALSE	3
DNAJB4	TRUE	FALSE	FALSE	TRUE	TRUE	3
DNAJC12	TRUE	TRUE	FALSE	TRUE	FALSE	3
DOCK11	TRUE	FALSE	FALSE	TRUE	TRUE	3
DPY19L3	TRUE	TRUE	TRUE	FALSE	FALSE	3
DRAM1	TRUE	TRUE	FALSE	TRUE	FALSE	3
DUSP3	TRUE	TRUE	FALSE	FALSE	TRUE	3
DUSP5	TRUE	TRUE	FALSE	TRUE	FALSE	3
DZIP3	TRUE	TRUE	FALSE	FALSE	TRUE	3
E2F7	TRUE	FALSE	TRUE	TRUE	FALSE	3
EARS2	TRUE	TRUE	FALSE	TRUE	FALSE	3
ECT2	TRUE	TRUE	FALSE	TRUE	FALSE	3
EDC3	TRUE	TRUE	FALSE	FALSE	TRUE	3
EEF2	TRUE	TRUE	FALSE	TRUE	FALSE	3
EFCAB14	TRUE	TRUE	FALSE	TRUE	FALSE	3
EFR3B	TRUE	FALSE	TRUE	FALSE	TRUE	3
EGFR	TRUE	TRUE	TRUE	FALSE	FALSE	3
EIF2AK4	TRUE	TRUE	TRUE	FALSE	FALSE	3
ELAVL2	TRUE	FALSE	TRUE	TRUE	FALSE	3
ELMO1	TRUE	TRUE	FALSE	TRUE	FALSE	3
ELOVL2	TRUE	FALSE	FALSE	TRUE	TRUE	3
ELOVL4	TRUE	TRUE	FALSE	FALSE	TRUE	3
ELOVL6	TRUE	FALSE	FALSE	TRUE	TRUE	3
ENPP2	TRUE	TRUE	FALSE	TRUE	FALSE	3
ENPP5	TRUE	TRUE	FALSE	TRUE	FALSE	3
EPHA10	TRUE	TRUE	TRUE	FALSE	FALSE	3
ERAP2	TRUE	TRUE	FALSE	TRUE	FALSE	3
ERCC8	TRUE	FALSE	FALSE	TRUE	TRUE	3
ERGIC2	TRUE	FALSE	TRUE	FALSE	TRUE	3
ESM1	TRUE	FALSE	TRUE	FALSE	TRUE	3
EVI2A	TRUE	TRUE	FALSE	TRUE	FALSE	3
EXOC5	TRUE	TRUE	FALSE	FALSE	TRUE	3
EXOSC6	TRUE	FALSE	TRUE	TRUE	FALSE	3
FABP5	TRUE	TRUE	TRUE	FALSE	FALSE	3
FAM118A	TRUE	FALSE	FALSE	TRUE	TRUE	3
FAM126A	TRUE	FALSE	TRUE	FALSE	TRUE	3
FAM13A	TRUE	TRUE	FALSE	FALSE	TRUE	3
FAM161A	TRUE	FALSE	TRUE	FALSE	TRUE	3
FAM168A	TRUE	TRUE	FALSE	FALSE	TRUE	3
FAM210B	TRUE	TRUE	TRUE	FALSE	FALSE	3
FAM217B	TRUE	TRUE	FALSE	TRUE	FALSE	3
FANCC	TRUE	FALSE	FALSE	TRUE	TRUE	3
FANCI	TRUE	TRUE	TRUE	FALSE	FALSE	3
FAT4	TRUE	FALSE	TRUE	FALSE	TRUE	3
FBXL19	TRUE	TRUE	FALSE	TRUE	FALSE	3
FBXO5	TRUE	TRUE	FALSE	TRUE	FALSE	3
FCF1	TRUE	TRUE	FALSE	FALSE	TRUE	3
FEM1B	TRUE	TRUE	FALSE	FALSE	TRUE	3
FGF1	TRUE	TRUE	FALSE	FALSE	TRUE	3
FIG4	TRUE	TRUE	FALSE	TRUE	FALSE	3
FIGN	TRUE	FALSE	TRUE	FALSE	TRUE	3
FJX1	TRUE	TRUE	TRUE	FALSE	FALSE	3
FKBP1B	TRUE	TRUE	FALSE	TRUE	FALSE	3
FKTN	TRUE	FALSE	FALSE	TRUE	TRUE	3
FMN2	TRUE	TRUE	FALSE	FALSE	TRUE	3
FNBP1	TRUE	TRUE	FALSE	FALSE	TRUE	3
FNIP1	TRUE	FALSE	FALSE	TRUE	TRUE	3
FOS	TRUE	TRUE	FALSE	TRUE	FALSE	3
FOXK1	TRUE	FALSE	TRUE	FALSE	TRUE	3
FRMD3	TRUE	TRUE	FALSE	FALSE	TRUE	3
FRMD8	TRUE	TRUE	FALSE	FALSE	TRUE	3
FXR2	TRUE	TRUE	TRUE	FALSE	FALSE	3
FZD6	TRUE	FALSE	TRUE	TRUE	FALSE	3
GABRA2	TRUE	TRUE	FALSE	FALSE	TRUE	3
GALNT1	TRUE	TRUE	FALSE	TRUE	FALSE	3
GASK1B	TRUE	FALSE	FALSE	TRUE	TRUE	3
GBP1	TRUE	TRUE	FALSE	TRUE	FALSE	3
GCH1	TRUE	TRUE	FALSE	TRUE	FALSE	3
GDF11	TRUE	TRUE	FALSE	TRUE	FALSE	3
GFPT2	TRUE	TRUE	TRUE	FALSE	FALSE	3
GINS1	TRUE	TRUE	FALSE	TRUE	FALSE	3
GK	TRUE	TRUE	FALSE	FALSE	TRUE	3
GK5	TRUE	TRUE	FALSE	FALSE	TRUE	3
GLIPR1	TRUE	TRUE	FALSE	FALSE	TRUE	3
GLIPR2	TRUE	TRUE	FALSE	FALSE	TRUE	3
GLIS2	TRUE	TRUE	TRUE	FALSE	FALSE	3
GNPDA1	TRUE	TRUE	TRUE	FALSE	FALSE	3
GOLGA3	TRUE	TRUE	FALSE	TRUE	FALSE	3
GORASP2	TRUE	TRUE	FALSE	FALSE	TRUE	3
GPCPD1	TRUE	TRUE	FALSE	FALSE	TRUE	3
GPNMB	TRUE	FALSE	FALSE	TRUE	TRUE	3
GPR155	TRUE	TRUE	FALSE	FALSE	TRUE	3
GRAMD1C	TRUE	FALSE	FALSE	TRUE	TRUE	3
GSAP	TRUE	TRUE	TRUE	FALSE	FALSE	3
GSE1	TRUE	FALSE	TRUE	TRUE	FALSE	3
GSR	TRUE	TRUE	FALSE	TRUE	FALSE	3
GSTZ1	TRUE	TRUE	TRUE	FALSE	FALSE	3
GTF2H1	TRUE	FALSE	TRUE	TRUE	FALSE	3
H1-0	TRUE	TRUE	FALSE	FALSE	TRUE	3
H2BC21	TRUE	TRUE	TRUE	FALSE	FALSE	3
H2BC4	TRUE	TRUE	FALSE	TRUE	FALSE	3
H3-3B	TRUE	FALSE	FALSE	TRUE	TRUE	3
H3-5	TRUE	FALSE	FALSE	TRUE	TRUE	3
HARS2	TRUE	FALSE	FALSE	TRUE	TRUE	3
HAS2	TRUE	TRUE	FALSE	TRUE	FALSE	3
HIF1A	TRUE	TRUE	FALSE	FALSE	TRUE	3
HK2	TRUE	FALSE	TRUE	FALSE	TRUE	3
HLA-E	TRUE	TRUE	FALSE	FALSE	TRUE	3
HMGN2	TRUE	TRUE	FALSE	FALSE	TRUE	3
HNRNPDL	TRUE	TRUE	FALSE	FALSE	TRUE	3
HNRNPK	TRUE	TRUE	TRUE	FALSE	FALSE	3
HNRNPUL1	TRUE	TRUE	FALSE	TRUE	FALSE	3
HOXD1	TRUE	TRUE	FALSE	TRUE	FALSE	3
HRH1	TRUE	TRUE	FALSE	FALSE	TRUE	3
HSPH1	TRUE	TRUE	FALSE	FALSE	TRUE	3
HTATIP2	TRUE	TRUE	FALSE	TRUE	FALSE	3
ID1	TRUE	TRUE	FALSE	TRUE	FALSE	3
ID2	TRUE	TRUE	TRUE	FALSE	FALSE	3
IFRD1	TRUE	TRUE	FALSE	TRUE	FALSE	3
IGDCC4	TRUE	TRUE	TRUE	FALSE	FALSE	3
ILF2	TRUE	TRUE	FALSE	FALSE	TRUE	3
INHBB	TRUE	FALSE	FALSE	TRUE	TRUE	3
INO80C	TRUE	TRUE	TRUE	FALSE	FALSE	3
INSIG2	TRUE	TRUE	FALSE	FALSE	TRUE	3
INSR	TRUE	FALSE	FALSE	TRUE	TRUE	3
IQGAP3	TRUE	TRUE	FALSE	FALSE	TRUE	3
IRAK1BP1	TRUE	TRUE	FALSE	FALSE	TRUE	3
IRF2BP2	TRUE	TRUE	FALSE	TRUE	FALSE	3
IRGQ	TRUE	TRUE	FALSE	TRUE	FALSE	3
ITGA2	TRUE	TRUE	FALSE	TRUE	FALSE	3
ITM2A	TRUE	FALSE	TRUE	TRUE	FALSE	3
ITPRIP	TRUE	TRUE	FALSE	TRUE	FALSE	3
JARID2	TRUE	FALSE	TRUE	TRUE	FALSE	3
JKAMP	TRUE	TRUE	TRUE	FALSE	FALSE	3
JMY	TRUE	FALSE	TRUE	FALSE	TRUE	3
KAT6B	TRUE	TRUE	FALSE	FALSE	TRUE	3
KCNA1	TRUE	TRUE	TRUE	FALSE	FALSE	3
KCTD12	TRUE	TRUE	FALSE	FALSE	TRUE	3
KCTD9	TRUE	FALSE	FALSE	TRUE	TRUE	3
KDELR3	TRUE	TRUE	FALSE	FALSE	TRUE	3
KHNYN	TRUE	TRUE	FALSE	TRUE	FALSE	3
KIAA0895	TRUE	TRUE	TRUE	FALSE	FALSE	3
KIF11	TRUE	TRUE	TRUE	FALSE	FALSE	3
KIF18A	TRUE	TRUE	FALSE	TRUE	FALSE	3
KIF21A	TRUE	TRUE	FALSE	FALSE	TRUE	3
KIF23	TRUE	TRUE	TRUE	FALSE	FALSE	3
KITLG	TRUE	TRUE	FALSE	TRUE	FALSE	3
KLF5	TRUE	TRUE	FALSE	TRUE	FALSE	3
KLF7	TRUE	FALSE	FALSE	TRUE	TRUE	3
KLHL21	TRUE	TRUE	FALSE	TRUE	FALSE	3
KLHL29	TRUE	TRUE	TRUE	FALSE	FALSE	3
KPNB1	TRUE	TRUE	FALSE	TRUE	FALSE	3
KRT80	TRUE	TRUE	TRUE	FALSE	FALSE	3
L3MBTL3	TRUE	FALSE	TRUE	FALSE	TRUE	3
LACTB2	TRUE	TRUE	FALSE	TRUE	FALSE	3
LARP4	TRUE	FALSE	FALSE	TRUE	TRUE	3
LATS1	TRUE	FALSE	TRUE	FALSE	TRUE	3
LENG8	TRUE	TRUE	FALSE	TRUE	FALSE	3
LEPROT	TRUE	TRUE	FALSE	FALSE	TRUE	3
LIF	TRUE	TRUE	FALSE	TRUE	FALSE	3
LIG1	TRUE	TRUE	FALSE	TRUE	FALSE	3
LIN7C	TRUE	TRUE	FALSE	FALSE	TRUE	3
LLPH	TRUE	TRUE	FALSE	TRUE	FALSE	3
LMAN2L	TRUE	TRUE	FALSE	TRUE	FALSE	3
LPL	TRUE	TRUE	TRUE	FALSE	FALSE	3
LRP12	TRUE	FALSE	FALSE	TRUE	TRUE	3
LRRC8C	TRUE	TRUE	FALSE	FALSE	TRUE	3
LRRC8E	TRUE	TRUE	FALSE	TRUE	FALSE	3
LRRC9	TRUE	TRUE	FALSE	TRUE	FALSE	3
LRRK2	TRUE	TRUE	FALSE	TRUE	FALSE	3
LSM1	TRUE	TRUE	FALSE	TRUE	FALSE	3
LYAR	TRUE	TRUE	TRUE	FALSE	FALSE	3
LYRM7	TRUE	TRUE	FALSE	FALSE	TRUE	3
M6PR	TRUE	TRUE	TRUE	FALSE	FALSE	3
MACO1	TRUE	TRUE	TRUE	FALSE	FALSE	3
MANSC1	TRUE	TRUE	FALSE	TRUE	FALSE	3
MAP3K7	TRUE	FALSE	TRUE	TRUE	FALSE	3
MAPRE2	TRUE	FALSE	FALSE	TRUE	TRUE	3
MARCHF6	TRUE	FALSE	TRUE	FALSE	TRUE	3
MAT2A	TRUE	TRUE	FALSE	TRUE	FALSE	3
MAVS	TRUE	TRUE	TRUE	FALSE	FALSE	3
MBNL2	TRUE	TRUE	TRUE	FALSE	FALSE	3
MCTP2	TRUE	FALSE	FALSE	TRUE	TRUE	3
MEAF6	TRUE	TRUE	FALSE	TRUE	FALSE	3
MEGF10	TRUE	FALSE	TRUE	FALSE	TRUE	3
MEGF11	TRUE	FALSE	TRUE	TRUE	FALSE	3
MEX3B	TRUE	FALSE	TRUE	TRUE	FALSE	3
MGST1	TRUE	TRUE	FALSE	FALSE	TRUE	3
MIGA1	TRUE	TRUE	FALSE	TRUE	FALSE	3
MNS1	TRUE	TRUE	FALSE	TRUE	FALSE	3
MOSMO	TRUE	TRUE	TRUE	FALSE	FALSE	3
MSRB2	TRUE	TRUE	FALSE	TRUE	FALSE	3
MSTO1	TRUE	TRUE	FALSE	FALSE	TRUE	3
MTHFD2	TRUE	TRUE	FALSE	FALSE	TRUE	3
MYH10	TRUE	TRUE	FALSE	TRUE	FALSE	3
MYO1B	TRUE	FALSE	TRUE	FALSE	TRUE	3
MYT1	TRUE	FALSE	TRUE	FALSE	TRUE	3
MYT1L	TRUE	FALSE	FALSE	TRUE	TRUE	3
NABP2	TRUE	TRUE	TRUE	FALSE	FALSE	3
NAF1	TRUE	TRUE	FALSE	TRUE	FALSE	3
NAV3	TRUE	TRUE	TRUE	FALSE	FALSE	3
NCAPG	TRUE	TRUE	TRUE	FALSE	FALSE	3
NCBP3	TRUE	FALSE	TRUE	FALSE	TRUE	3
NCK2	TRUE	TRUE	TRUE	FALSE	FALSE	3
NCKAP5	TRUE	TRUE	TRUE	FALSE	FALSE	3
NCOR1	TRUE	FALSE	TRUE	FALSE	TRUE	3
NCOR2	TRUE	TRUE	TRUE	FALSE	FALSE	3
NCR3LG1	TRUE	FALSE	TRUE	TRUE	FALSE	3
NDUFA4	TRUE	FALSE	TRUE	TRUE	FALSE	3
NDUFB5	TRUE	FALSE	FALSE	TRUE	TRUE	3
NFATC3	TRUE	TRUE	FALSE	FALSE	TRUE	3
NKAPD1	TRUE	TRUE	FALSE	FALSE	TRUE	3
NOP2	TRUE	FALSE	TRUE	TRUE	FALSE	3
NOTCH1	TRUE	TRUE	TRUE	FALSE	FALSE	3
NPAS3	TRUE	FALSE	FALSE	TRUE	TRUE	3
NPAT	TRUE	TRUE	FALSE	FALSE	TRUE	3
NPC1	TRUE	TRUE	TRUE	FALSE	FALSE	3
NPTX1	TRUE	FALSE	TRUE	TRUE	FALSE	3
NPY1R	TRUE	FALSE	TRUE	FALSE	TRUE	3
NR1D2	TRUE	TRUE	FALSE	TRUE	FALSE	3
NR2F2	TRUE	TRUE	TRUE	FALSE	FALSE	3
NSA2	TRUE	TRUE	FALSE	TRUE	FALSE	3
NUDT21	TRUE	TRUE	TRUE	FALSE	FALSE	3
NUF2	TRUE	TRUE	TRUE	FALSE	FALSE	3
NUP62	TRUE	TRUE	FALSE	TRUE	FALSE	3
NXPH4	TRUE	TRUE	FALSE	TRUE	FALSE	3
NXT1	TRUE	TRUE	FALSE	TRUE	FALSE	3
OCA2	TRUE	TRUE	FALSE	FALSE	TRUE	3
OIP5	TRUE	TRUE	TRUE	FALSE	FALSE	3
OLFM3	TRUE	TRUE	FALSE	FALSE	TRUE	3
OPN3	TRUE	TRUE	FALSE	FALSE	TRUE	3
OSBPL10	TRUE	TRUE	FALSE	FALSE	TRUE	3
OSER1	TRUE	TRUE	FALSE	TRUE	FALSE	3
OTOGL	TRUE	FALSE	TRUE	FALSE	TRUE	3
PABPC1	TRUE	TRUE	TRUE	FALSE	FALSE	3
PDCD2	TRUE	TRUE	FALSE	FALSE	TRUE	3
PDCD4	TRUE	TRUE	TRUE	FALSE	FALSE	3
PDE12	TRUE	TRUE	FALSE	TRUE	FALSE	3
PDE4A	TRUE	TRUE	FALSE	TRUE	FALSE	3
PDE4DIP	TRUE	FALSE	FALSE	TRUE	TRUE	3
PDE7A	TRUE	TRUE	FALSE	TRUE	FALSE	3
PDHA1	TRUE	FALSE	TRUE	FALSE	TRUE	3
PDK3	TRUE	TRUE	FALSE	FALSE	TRUE	3
PDP2	TRUE	TRUE	FALSE	FALSE	TRUE	3
PEX11A	TRUE	FALSE	FALSE	TRUE	TRUE	3
PEX13	TRUE	FALSE	FALSE	TRUE	TRUE	3
PGBD1	TRUE	TRUE	FALSE	FALSE	TRUE	3
PHAX	TRUE	TRUE	FALSE	TRUE	FALSE	3
PHF23	TRUE	TRUE	FALSE	TRUE	FALSE	3
PHLDA3	TRUE	TRUE	TRUE	FALSE	FALSE	3
PIGZ	TRUE	TRUE	TRUE	FALSE	FALSE	3
PIM3	TRUE	TRUE	FALSE	TRUE	FALSE	3
PLAA	TRUE	FALSE	TRUE	FALSE	TRUE	3
PLEKHA6	TRUE	TRUE	TRUE	FALSE	FALSE	3
PLS3	TRUE	FALSE	TRUE	FALSE	TRUE	3
PLSCR4	TRUE	TRUE	FALSE	FALSE	TRUE	3
PMM2	TRUE	TRUE	TRUE	FALSE	FALSE	3
PNO1	TRUE	TRUE	FALSE	TRUE	FALSE	3
PNPLA3	TRUE	TRUE	FALSE	TRUE	FALSE	3
POC1A	TRUE	TRUE	FALSE	TRUE	FALSE	3
POLE2	TRUE	TRUE	TRUE	FALSE	FALSE	3
POLR1B	TRUE	TRUE	FALSE	TRUE	FALSE	3
POMZP3	TRUE	TRUE	TRUE	FALSE	FALSE	3
POU2F2	TRUE	TRUE	FALSE	FALSE	TRUE	3
PPP2CA	TRUE	FALSE	TRUE	FALSE	TRUE	3
PPP3CB	TRUE	TRUE	FALSE	TRUE	FALSE	3
PRKAR2B	TRUE	FALSE	TRUE	FALSE	TRUE	3
PRKCH	TRUE	FALSE	FALSE	TRUE	TRUE	3
PRKCI	TRUE	FALSE	TRUE	FALSE	TRUE	3
PRR16	TRUE	TRUE	FALSE	FALSE	TRUE	3
PRRC2C	TRUE	FALSE	TRUE	TRUE	FALSE	3
PRRG3	TRUE	TRUE	FALSE	TRUE	FALSE	3
PRSS23	TRUE	TRUE	TRUE	FALSE	FALSE	3
PRUNE2	TRUE	FALSE	TRUE	TRUE	FALSE	3
PSMA1	TRUE	TRUE	FALSE	TRUE	FALSE	3
PSMC6	TRUE	FALSE	FALSE	TRUE	TRUE	3
PSMD14	TRUE	FALSE	TRUE	FALSE	TRUE	3
PSPH	TRUE	TRUE	TRUE	FALSE	FALSE	3
PTPN2	TRUE	FALSE	FALSE	TRUE	TRUE	3
PTPRR	TRUE	FALSE	TRUE	FALSE	TRUE	3
PURG	TRUE	FALSE	FALSE	TRUE	TRUE	3
QRSL1	TRUE	FALSE	TRUE	FALSE	TRUE	3
RAB11FIP2	TRUE	TRUE	TRUE	FALSE	FALSE	3
RAB11FIP5	TRUE	TRUE	TRUE	FALSE	FALSE	3
RAB5IF	TRUE	TRUE	FALSE	TRUE	FALSE	3
RALBP1	TRUE	TRUE	TRUE	FALSE	FALSE	3
RAMAC	TRUE	TRUE	TRUE	FALSE	FALSE	3
RB1CC1	TRUE	TRUE	FALSE	FALSE	TRUE	3
RBM15B	TRUE	FALSE	FALSE	TRUE	TRUE	3
RBM17	TRUE	TRUE	FALSE	TRUE	FALSE	3
RBM43	TRUE	TRUE	FALSE	FALSE	TRUE	3
RBM4B	TRUE	TRUE	TRUE	FALSE	FALSE	3
RC3H2	TRUE	TRUE	FALSE	TRUE	FALSE	3
RHOV	TRUE	TRUE	TRUE	FALSE	FALSE	3
RIPOR2	TRUE	TRUE	FALSE	FALSE	TRUE	3
RMI2	TRUE	TRUE	TRUE	FALSE	FALSE	3
RMND1	TRUE	FALSE	TRUE	FALSE	TRUE	3
RMND5A	TRUE	TRUE	FALSE	TRUE	FALSE	3
RMST	TRUE	FALSE	TRUE	FALSE	TRUE	3
RNF128	TRUE	TRUE	FALSE	TRUE	FALSE	3
RNF165	TRUE	TRUE	FALSE	FALSE	TRUE	3
RNF168	TRUE	FALSE	TRUE	FALSE	TRUE	3
RNF180	TRUE	FALSE	TRUE	FALSE	TRUE	3
RNF20	TRUE	TRUE	FALSE	FALSE	TRUE	3
RNF213	TRUE	TRUE	FALSE	TRUE	FALSE	3
RPA1	TRUE	TRUE	FALSE	FALSE	TRUE	3
RPA2	TRUE	FALSE	TRUE	TRUE	FALSE	3
RPAP3	TRUE	TRUE	FALSE	FALSE	TRUE	3
RPP30	TRUE	FALSE	TRUE	FALSE	TRUE	3
RPS6KC1	TRUE	TRUE	FALSE	TRUE	FALSE	3
RRAGC	TRUE	TRUE	FALSE	TRUE	FALSE	3
RRAGD	TRUE	TRUE	FALSE	FALSE	TRUE	3
RRM2	TRUE	TRUE	FALSE	TRUE	FALSE	3
RRP9	TRUE	TRUE	TRUE	FALSE	FALSE	3
RTL8C	TRUE	TRUE	TRUE	FALSE	FALSE	3
RUFY3	TRUE	TRUE	FALSE	TRUE	FALSE	3
RUNDC3B	TRUE	TRUE	FALSE	FALSE	TRUE	3
S100A4	TRUE	TRUE	TRUE	FALSE	FALSE	3
SAMD9L	TRUE	FALSE	TRUE	FALSE	TRUE	3
SAT1	TRUE	TRUE	FALSE	TRUE	FALSE	3
SEC22C	TRUE	TRUE	FALSE	FALSE	TRUE	3
SEC24D	TRUE	TRUE	FALSE	FALSE	TRUE	3
SERPINB2	TRUE	TRUE	FALSE	TRUE	FALSE	3
SERPINE1	TRUE	TRUE	FALSE	FALSE	TRUE	3
SERPINI1	TRUE	TRUE	TRUE	FALSE	FALSE	3
SERTAD2	TRUE	TRUE	FALSE	FALSE	TRUE	3
SESN2	TRUE	TRUE	TRUE	FALSE	FALSE	3
SETD5	TRUE	TRUE	FALSE	TRUE	FALSE	3
SETD7	TRUE	FALSE	TRUE	FALSE	TRUE	3
SFRP1	TRUE	TRUE	FALSE	FALSE	TRUE	3
SFRP4	TRUE	TRUE	FALSE	TRUE	FALSE	3
SFT2D2	TRUE	TRUE	FALSE	TRUE	FALSE	3
SGIP1	TRUE	FALSE	TRUE	TRUE	FALSE	3
SGK1	TRUE	TRUE	FALSE	FALSE	TRUE	3
SGPL1	TRUE	TRUE	FALSE	TRUE	FALSE	3
SH2D5	TRUE	TRUE	FALSE	TRUE	FALSE	3
SHCBP1	TRUE	TRUE	TRUE	FALSE	FALSE	3
SHE	TRUE	TRUE	FALSE	FALSE	TRUE	3
SHISA2	TRUE	TRUE	TRUE	FALSE	FALSE	3
SHISAL1	TRUE	FALSE	FALSE	TRUE	TRUE	3
SHMT2	TRUE	TRUE	FALSE	FALSE	TRUE	3
SIK2	TRUE	TRUE	TRUE	FALSE	FALSE	3
SIX4	TRUE	TRUE	FALSE	FALSE	TRUE	3
SKA2	TRUE	TRUE	FALSE	FALSE	TRUE	3
SLAIN1	TRUE	TRUE	TRUE	FALSE	FALSE	3
SLC11A2	TRUE	TRUE	FALSE	FALSE	TRUE	3
SLC15A4	TRUE	TRUE	FALSE	FALSE	TRUE	3
SLC16A7	TRUE	FALSE	FALSE	TRUE	TRUE	3
SLC19A2	TRUE	TRUE	FALSE	TRUE	FALSE	3
SLC1A1	TRUE	FALSE	TRUE	TRUE	FALSE	3
SLC20A1	TRUE	FALSE	TRUE	TRUE	FALSE	3
SLC22A15	TRUE	TRUE	FALSE	TRUE	FALSE	3
SLC24A4	TRUE	FALSE	TRUE	TRUE	FALSE	3
SLC25A30	TRUE	TRUE	TRUE	FALSE	FALSE	3
SLC2A10	TRUE	TRUE	TRUE	FALSE	FALSE	3
SLC30A4	TRUE	FALSE	FALSE	TRUE	TRUE	3
SLC35A3	TRUE	TRUE	FALSE	TRUE	FALSE	3
SLC35D3	TRUE	FALSE	FALSE	TRUE	TRUE	3
SLC35F1	TRUE	FALSE	TRUE	FALSE	TRUE	3
SLC35F4	TRUE	TRUE	TRUE	FALSE	FALSE	3
SLC38A6	TRUE	TRUE	FALSE	TRUE	FALSE	3
SLC3A2	TRUE	TRUE	FALSE	TRUE	FALSE	3
SLC41A2	TRUE	TRUE	TRUE	FALSE	FALSE	3
SLC6A8	TRUE	TRUE	FALSE	TRUE	FALSE	3
SLC9A6	TRUE	TRUE	FALSE	FALSE	TRUE	3
SLC9B2	TRUE	TRUE	FALSE	FALSE	TRUE	3
SLU7	TRUE	TRUE	FALSE	FALSE	TRUE	3
SMAP1	TRUE	FALSE	FALSE	TRUE	TRUE	3
SMG8	TRUE	TRUE	TRUE	FALSE	FALSE	3
SMPD3	TRUE	TRUE	FALSE	TRUE	FALSE	3
SNAI2	TRUE	TRUE	TRUE	FALSE	FALSE	3
SNAPC1	TRUE	TRUE	TRUE	FALSE	FALSE	3
SNAPC5	TRUE	FALSE	FALSE	TRUE	TRUE	3
SORL1	TRUE	TRUE	TRUE	FALSE	FALSE	3
SPARC	TRUE	TRUE	FALSE	FALSE	TRUE	3
SPC25	TRUE	TRUE	FALSE	TRUE	FALSE	3
SPINK1	TRUE	TRUE	TRUE	FALSE	FALSE	3
SPIRE1	TRUE	TRUE	FALSE	FALSE	TRUE	3
SPRY4	TRUE	TRUE	FALSE	FALSE	TRUE	3
SPSB1	TRUE	TRUE	FALSE	FALSE	TRUE	3
SREBF1	TRUE	TRUE	TRUE	FALSE	FALSE	3
SRFBP1	TRUE	TRUE	FALSE	TRUE	FALSE	3
SRGAP2	TRUE	TRUE	TRUE	FALSE	FALSE	3
SRSF10	TRUE	TRUE	TRUE	FALSE	FALSE	3
STAT1	TRUE	TRUE	TRUE	FALSE	FALSE	3
STAT6	TRUE	TRUE	FALSE	TRUE	FALSE	3
STAU2	TRUE	FALSE	TRUE	FALSE	TRUE	3
STEAP1	TRUE	TRUE	TRUE	FALSE	FALSE	3
STIL	TRUE	TRUE	FALSE	TRUE	FALSE	3
STK17A	TRUE	TRUE	FALSE	FALSE	TRUE	3
STRBP	TRUE	TRUE	FALSE	TRUE	FALSE	3
STT3A	TRUE	TRUE	TRUE	FALSE	FALSE	3
SULT1C2	TRUE	TRUE	FALSE	FALSE	TRUE	3
SUMF2	TRUE	TRUE	TRUE	FALSE	FALSE	3
SYT11	TRUE	TRUE	FALSE	FALSE	TRUE	3
TAF13	TRUE	TRUE	FALSE	TRUE	FALSE	3
TAX1BP1	TRUE	TRUE	FALSE	TRUE	FALSE	3
TBC1D19	TRUE	TRUE	FALSE	TRUE	FALSE	3
TBC1D2	TRUE	TRUE	TRUE	FALSE	FALSE	3
TBC1D20	TRUE	TRUE	FALSE	TRUE	FALSE	3
TBL1X	TRUE	TRUE	FALSE	FALSE	TRUE	3
TBR1	TRUE	TRUE	FALSE	FALSE	TRUE	3
TBX15	TRUE	FALSE	TRUE	FALSE	TRUE	3
TBX5	TRUE	TRUE	TRUE	FALSE	FALSE	3
TCF19	TRUE	TRUE	TRUE	FALSE	FALSE	3
TCIM	TRUE	TRUE	FALSE	FALSE	TRUE	3
TECPR2	TRUE	TRUE	FALSE	FALSE	TRUE	3
TENM3	TRUE	FALSE	TRUE	TRUE	FALSE	3
TEX15	TRUE	TRUE	FALSE	FALSE	TRUE	3
TGDS	TRUE	TRUE	FALSE	TRUE	FALSE	3
TGFA	TRUE	TRUE	FALSE	FALSE	TRUE	3
TGFB2	TRUE	FALSE	FALSE	TRUE	TRUE	3
TGOLN2	TRUE	TRUE	FALSE	FALSE	TRUE	3
TIMP3	TRUE	TRUE	FALSE	FALSE	TRUE	3
TK1	TRUE	TRUE	FALSE	TRUE	FALSE	3
TKT	TRUE	TRUE	FALSE	FALSE	TRUE	3
TMA16	TRUE	TRUE	TRUE	FALSE	FALSE	3
TMC7	TRUE	TRUE	FALSE	TRUE	FALSE	3
TMCC3	TRUE	TRUE	FALSE	FALSE	TRUE	3
TMEM121B	TRUE	TRUE	FALSE	TRUE	FALSE	3
TMEM132B	TRUE	TRUE	FALSE	FALSE	TRUE	3
TMEM170A	TRUE	FALSE	TRUE	TRUE	FALSE	3
TMEM200A	TRUE	TRUE	FALSE	FALSE	TRUE	3
TMEM39A	TRUE	TRUE	FALSE	TRUE	FALSE	3
TMEM41B	TRUE	FALSE	TRUE	TRUE	FALSE	3
TMEM65	TRUE	FALSE	TRUE	FALSE	TRUE	3
TMEM69	TRUE	TRUE	FALSE	TRUE	FALSE	3
TMEM79	TRUE	TRUE	FALSE	FALSE	TRUE	3
TMEM97	TRUE	TRUE	FALSE	FALSE	TRUE	3
TMOD1	TRUE	TRUE	TRUE	FALSE	FALSE	3
TNFAIP8	TRUE	TRUE	FALSE	TRUE	FALSE	3
TNFRSF11B	TRUE	TRUE	TRUE	FALSE	FALSE	3
TNFRSF21	TRUE	TRUE	FALSE	TRUE	FALSE	3
TNFSF11	TRUE	TRUE	FALSE	FALSE	TRUE	3
TNFSF9	TRUE	TRUE	FALSE	TRUE	FALSE	3
TOPORS	TRUE	TRUE	TRUE	FALSE	FALSE	3
TP53RK	TRUE	FALSE	TRUE	FALSE	TRUE	3
TPM1	TRUE	TRUE	FALSE	FALSE	TRUE	3
TPP2	TRUE	TRUE	TRUE	FALSE	FALSE	3
TPX2	TRUE	TRUE	FALSE	TRUE	FALSE	3
TRA2B	TRUE	TRUE	TRUE	FALSE	FALSE	3
TRAM1	TRUE	TRUE	FALSE	TRUE	FALSE	3
TRAPPC6A	TRUE	TRUE	FALSE	TRUE	FALSE	3
TRAPPC6B	TRUE	TRUE	TRUE	FALSE	FALSE	3
TRIB3	TRUE	TRUE	FALSE	TRUE	FALSE	3
TRIM2	TRUE	FALSE	TRUE	FALSE	TRUE	3
TRIM36	TRUE	TRUE	FALSE	TRUE	FALSE	3
TRMT2B	TRUE	TRUE	FALSE	TRUE	FALSE	3
TRNT1	TRUE	FALSE	TRUE	TRUE	FALSE	3
TSG101	TRUE	TRUE	FALSE	TRUE	FALSE	3
TTC14	TRUE	FALSE	TRUE	FALSE	TRUE	3
TTC39C	TRUE	TRUE	FALSE	FALSE	TRUE	3
TTK	TRUE	TRUE	FALSE	TRUE	FALSE	3
TUB	TRUE	TRUE	FALSE	TRUE	FALSE	3
TUBA1A	TRUE	TRUE	TRUE	FALSE	FALSE	3
TXLNB	TRUE	TRUE	FALSE	FALSE	TRUE	3
UACA	TRUE	TRUE	FALSE	TRUE	FALSE	3
UBA2	TRUE	TRUE	FALSE	FALSE	TRUE	3
UBA5	TRUE	FALSE	FALSE	TRUE	TRUE	3
UBE2K	TRUE	FALSE	FALSE	TRUE	TRUE	3
UBE2Z	TRUE	TRUE	TRUE	FALSE	FALSE	3
UBE3C	TRUE	TRUE	FALSE	TRUE	FALSE	3
UGCG	TRUE	TRUE	TRUE	FALSE	FALSE	3
UGDH	TRUE	TRUE	FALSE	TRUE	FALSE	3
UGP2	TRUE	FALSE	TRUE	FALSE	TRUE	3
UPRT	TRUE	FALSE	FALSE	TRUE	TRUE	3
USP3	TRUE	FALSE	FALSE	TRUE	TRUE	3
USP31	TRUE	FALSE	TRUE	FALSE	TRUE	3
USP46	TRUE	FALSE	TRUE	FALSE	TRUE	3
USP6NL	TRUE	FALSE	TRUE	FALSE	TRUE	3
UTP14C	TRUE	TRUE	TRUE	FALSE	FALSE	3
VAT1L	TRUE	TRUE	TRUE	FALSE	FALSE	3
VDAC1	TRUE	TRUE	FALSE	TRUE	FALSE	3
VIRMA	TRUE	FALSE	TRUE	FALSE	TRUE	3
VPS37B	TRUE	TRUE	FALSE	TRUE	FALSE	3
VPS41	TRUE	TRUE	FALSE	TRUE	FALSE	3
VTA1	TRUE	TRUE	TRUE	FALSE	FALSE	3
VTI1B	TRUE	TRUE	TRUE	FALSE	FALSE	3
VWA5A	TRUE	TRUE	FALSE	FALSE	TRUE	3
WLS	TRUE	FALSE	FALSE	TRUE	TRUE	3
WSB2	TRUE	TRUE	FALSE	FALSE	TRUE	3
WTAP	TRUE	TRUE	FALSE	TRUE	FALSE	3
WWC2	TRUE	FALSE	TRUE	TRUE	FALSE	3
XKR4	TRUE	TRUE	TRUE	FALSE	FALSE	3
YWHAE	TRUE	TRUE	FALSE	TRUE	FALSE	3
ZBTB2	TRUE	TRUE	FALSE	FALSE	TRUE	3
ZBTB20	TRUE	TRUE	FALSE	TRUE	FALSE	3
ZBTB43	TRUE	FALSE	FALSE	TRUE	TRUE	3
ZBTB5	TRUE	TRUE	TRUE	FALSE	FALSE	3
ZC3H6	TRUE	TRUE	TRUE	FALSE	FALSE	3
ZCCHC2	TRUE	FALSE	TRUE	TRUE	FALSE	3
ZCCHC8	TRUE	TRUE	FALSE	TRUE	FALSE	3
ZFP36L1	TRUE	TRUE	FALSE	FALSE	TRUE	3
ZFP91	TRUE	FALSE	FALSE	TRUE	TRUE	3
ZFR	TRUE	FALSE	TRUE	FALSE	TRUE	3
ZIC2	TRUE	FALSE	FALSE	TRUE	TRUE	3
ZIC3	TRUE	FALSE	TRUE	FALSE	TRUE	3
ZNF112	TRUE	TRUE	TRUE	FALSE	FALSE	3
ZNF254	TRUE	FALSE	FALSE	TRUE	TRUE	3
ZNF268	TRUE	TRUE	FALSE	FALSE	TRUE	3
ZNF273	TRUE	TRUE	FALSE	FALSE	TRUE	3
ZNF277	TRUE	TRUE	FALSE	TRUE	FALSE	3
ZNF318	TRUE	TRUE	FALSE	FALSE	TRUE	3
ZNF426	TRUE	TRUE	FALSE	TRUE	FALSE	3
ZNF460	TRUE	TRUE	FALSE	TRUE	FALSE	3
ZNF470	TRUE	FALSE	FALSE	TRUE	TRUE	3
ZNF512B	TRUE	TRUE	TRUE	FALSE	FALSE	3
ZNF573	TRUE	TRUE	FALSE	TRUE	FALSE	3
ZNF658	TRUE	TRUE	FALSE	FALSE	TRUE	3
ZNF662	TRUE	FALSE	TRUE	FALSE	TRUE	3
ZNF680	TRUE	TRUE	FALSE	TRUE	FALSE	3
ZNF692	TRUE	TRUE	TRUE	FALSE	FALSE	3
ZNF780A	TRUE	FALSE	TRUE	FALSE	TRUE	3
ZNF84	TRUE	TRUE	FALSE	TRUE	FALSE	3
ZPR1	TRUE	FALSE	FALSE	TRUE	TRUE	3
ZWILCH	TRUE	TRUE	FALSE	FALSE	TRUE	3
ZWINT	TRUE	TRUE	FALSE	TRUE	FALSE	3
ABCA5	FALSE	TRUE	TRUE	FALSE	TRUE	3
ABCC4	FALSE	TRUE	FALSE	TRUE	TRUE	3
ABHD2	FALSE	TRUE	FALSE	TRUE	TRUE	3
ABR	FALSE	TRUE	FALSE	TRUE	TRUE	3
ACER3	FALSE	TRUE	FALSE	TRUE	TRUE	3
ACOT11	FALSE	TRUE	TRUE	FALSE	TRUE	3
ACOX2	FALSE	TRUE	TRUE	TRUE	FALSE	3
ADAM19	FALSE	TRUE	TRUE	TRUE	FALSE	3
ADAMTS1	FALSE	TRUE	TRUE	TRUE	FALSE	3
ADAMTS9	FALSE	TRUE	TRUE	FALSE	TRUE	3
ADARB1	FALSE	TRUE	TRUE	TRUE	FALSE	3
ADCY3	FALSE	TRUE	FALSE	TRUE	TRUE	3
ADD3	FALSE	TRUE	TRUE	FALSE	TRUE	3
ADGB	FALSE	TRUE	FALSE	TRUE	TRUE	3
ADGRF3	FALSE	TRUE	FALSE	TRUE	TRUE	3
ADGRL2	FALSE	TRUE	TRUE	TRUE	FALSE	3
ADI1	FALSE	TRUE	FALSE	TRUE	TRUE	3
ADIPOR2	FALSE	TRUE	TRUE	TRUE	FALSE	3
ADNP	FALSE	TRUE	TRUE	TRUE	FALSE	3
ADNP2	FALSE	TRUE	FALSE	TRUE	TRUE	3
AFAP1	FALSE	TRUE	FALSE	TRUE	TRUE	3
AFF1	FALSE	TRUE	TRUE	FALSE	TRUE	3
AFF3	FALSE	TRUE	TRUE	FALSE	TRUE	3
AGPS	FALSE	TRUE	FALSE	TRUE	TRUE	3
AK2	FALSE	TRUE	FALSE	TRUE	TRUE	3
AKAP7	FALSE	TRUE	TRUE	TRUE	FALSE	3
AKT3	FALSE	TRUE	TRUE	FALSE	TRUE	3
ALDH6A1	FALSE	TRUE	TRUE	TRUE	FALSE	3
ALDH9A1	FALSE	TRUE	FALSE	TRUE	TRUE	3
ALG10B	FALSE	TRUE	TRUE	FALSE	TRUE	3
ALG6	FALSE	TRUE	TRUE	FALSE	TRUE	3
ALKAL2	FALSE	TRUE	TRUE	FALSE	TRUE	3
AMER1	FALSE	TRUE	FALSE	TRUE	TRUE	3
AMER2	FALSE	TRUE	TRUE	FALSE	TRUE	3
AMMECR1	FALSE	TRUE	FALSE	TRUE	TRUE	3
AMMECR1L	FALSE	TRUE	TRUE	FALSE	TRUE	3
AMOTL1	FALSE	TRUE	TRUE	FALSE	TRUE	3
ANKFY1	FALSE	TRUE	TRUE	FALSE	TRUE	3
ANKIB1	FALSE	TRUE	FALSE	TRUE	TRUE	3
ANKRD10	FALSE	TRUE	FALSE	TRUE	TRUE	3
ANKRD11	FALSE	TRUE	TRUE	TRUE	FALSE	3
ANKRD12	FALSE	TRUE	TRUE	FALSE	TRUE	3
ANKRD13C	FALSE	TRUE	TRUE	FALSE	TRUE	3
ANKRD28	FALSE	TRUE	TRUE	TRUE	FALSE	3
ANKRD40	FALSE	TRUE	TRUE	FALSE	TRUE	3
ANKRD42	FALSE	TRUE	TRUE	FALSE	TRUE	3
ANKRD44	FALSE	TRUE	TRUE	TRUE	FALSE	3
ANKRD50	FALSE	TRUE	TRUE	TRUE	FALSE	3
ANKRD52	FALSE	TRUE	TRUE	TRUE	FALSE	3
ANKRD66	FALSE	TRUE	TRUE	TRUE	FALSE	3
ANKS1B	FALSE	TRUE	FALSE	TRUE	TRUE	3
ANO5	FALSE	TRUE	TRUE	FALSE	TRUE	3
ANTXR2	FALSE	TRUE	FALSE	TRUE	TRUE	3
ANXA5	FALSE	TRUE	TRUE	TRUE	FALSE	3
AOC2	FALSE	TRUE	TRUE	FALSE	TRUE	3
AOPEP	FALSE	TRUE	TRUE	FALSE	TRUE	3
AP1S2	FALSE	TRUE	TRUE	TRUE	FALSE	3
AP2B1	FALSE	TRUE	FALSE	TRUE	TRUE	3
APOO	FALSE	TRUE	TRUE	TRUE	FALSE	3
APOOL	FALSE	TRUE	TRUE	FALSE	TRUE	3
APPBP2	FALSE	TRUE	TRUE	FALSE	TRUE	3
ARAF	FALSE	TRUE	FALSE	TRUE	TRUE	3
ARFGEF3	FALSE	TRUE	TRUE	FALSE	TRUE	3
ARGLU1	FALSE	TRUE	TRUE	FALSE	TRUE	3
ARHGAP19	FALSE	TRUE	TRUE	FALSE	TRUE	3
ARHGAP26	FALSE	TRUE	TRUE	TRUE	FALSE	3
ARHGAP29	FALSE	TRUE	FALSE	TRUE	TRUE	3
ARHGAP35	FALSE	TRUE	FALSE	TRUE	TRUE	3
ARHGEF26	FALSE	TRUE	FALSE	TRUE	TRUE	3
ARHGEF6	FALSE	TRUE	FALSE	TRUE	TRUE	3
ARHGEF7	FALSE	TRUE	TRUE	FALSE	TRUE	3
ARID4A	FALSE	TRUE	TRUE	FALSE	TRUE	3
ARID5B	FALSE	TRUE	TRUE	FALSE	TRUE	3
ARIH1	FALSE	TRUE	TRUE	FALSE	TRUE	3
ARL14	FALSE	TRUE	TRUE	FALSE	TRUE	3
ARL15	FALSE	TRUE	TRUE	TRUE	FALSE	3
ARL2BP	FALSE	TRUE	TRUE	FALSE	TRUE	3
ARL4C	FALSE	TRUE	FALSE	TRUE	TRUE	3
ARL5B	FALSE	TRUE	FALSE	TRUE	TRUE	3
ARL6IP5	FALSE	TRUE	TRUE	FALSE	TRUE	3
ARL6IP6	FALSE	TRUE	TRUE	TRUE	FALSE	3
ARL8B	FALSE	TRUE	TRUE	TRUE	FALSE	3
ARMH4	FALSE	TRUE	TRUE	TRUE	FALSE	3
ARRDC4	FALSE	TRUE	TRUE	FALSE	TRUE	3
ASPM	FALSE	TRUE	TRUE	TRUE	FALSE	3
ASXL1	FALSE	TRUE	TRUE	TRUE	FALSE	3
ATAD1	FALSE	TRUE	FALSE	TRUE	TRUE	3
ATF7IP	FALSE	TRUE	TRUE	FALSE	TRUE	3
ATG12	FALSE	TRUE	TRUE	TRUE	FALSE	3
ATG16L1	FALSE	TRUE	TRUE	TRUE	FALSE	3
ATL3	FALSE	TRUE	TRUE	TRUE	FALSE	3
ATM	FALSE	TRUE	FALSE	TRUE	TRUE	3
ATMIN	FALSE	TRUE	TRUE	FALSE	TRUE	3
ATP2A2	FALSE	TRUE	TRUE	TRUE	FALSE	3
ATP6V0A2	FALSE	TRUE	TRUE	FALSE	TRUE	3
ATP6V1A	FALSE	TRUE	FALSE	TRUE	TRUE	3
ATP8A1	FALSE	TRUE	TRUE	FALSE	TRUE	3
ATP9A	FALSE	TRUE	FALSE	TRUE	TRUE	3
AVIL	FALSE	TRUE	TRUE	FALSE	TRUE	3
AVL9	FALSE	TRUE	FALSE	TRUE	TRUE	3
B2M	FALSE	TRUE	FALSE	TRUE	TRUE	3
B3GLCT	FALSE	TRUE	TRUE	FALSE	TRUE	3
B4GALT1	FALSE	TRUE	FALSE	TRUE	TRUE	3
B4GALT4	FALSE	TRUE	FALSE	TRUE	TRUE	3
B4GALT6	FALSE	TRUE	TRUE	FALSE	TRUE	3
BACH1	FALSE	TRUE	FALSE	TRUE	TRUE	3
BAG5	FALSE	TRUE	TRUE	TRUE	FALSE	3
BARD1	FALSE	TRUE	FALSE	TRUE	TRUE	3
BBS12	FALSE	TRUE	TRUE	TRUE	FALSE	3
BCL9L	FALSE	TRUE	TRUE	TRUE	FALSE	3
BEND3	FALSE	TRUE	TRUE	FALSE	TRUE	3
BICC1	FALSE	TRUE	TRUE	FALSE	TRUE	3
BIRC6	FALSE	TRUE	FALSE	TRUE	TRUE	3
BLM	FALSE	TRUE	TRUE	TRUE	FALSE	3
BLVRB	FALSE	TRUE	TRUE	TRUE	FALSE	3
BMPR1A	FALSE	TRUE	FALSE	TRUE	TRUE	3
BMPR2	FALSE	TRUE	TRUE	TRUE	FALSE	3
BPTF	FALSE	TRUE	TRUE	TRUE	FALSE	3
BRI3BP	FALSE	TRUE	TRUE	TRUE	FALSE	3
BRMS1L	FALSE	TRUE	TRUE	FALSE	TRUE	3
BTC	FALSE	TRUE	TRUE	TRUE	FALSE	3
BUB1B	FALSE	TRUE	TRUE	FALSE	TRUE	3
C11orf87	FALSE	TRUE	TRUE	TRUE	FALSE	3
C16orf72	FALSE	TRUE	TRUE	TRUE	FALSE	3
C16orf87	FALSE	TRUE	TRUE	FALSE	TRUE	3
C1D	FALSE	TRUE	FALSE	TRUE	TRUE	3
C1orf141	FALSE	TRUE	TRUE	FALSE	TRUE	3
C1orf21	FALSE	TRUE	TRUE	FALSE	TRUE	3
C21orf91	FALSE	TRUE	TRUE	FALSE	TRUE	3
C2CD2	FALSE	TRUE	FALSE	TRUE	TRUE	3
C2orf68	FALSE	TRUE	TRUE	FALSE	TRUE	3
C2orf69	FALSE	TRUE	TRUE	FALSE	TRUE	3
C2orf88	FALSE	TRUE	TRUE	FALSE	TRUE	3
C4orf46	FALSE	TRUE	TRUE	TRUE	FALSE	3
C9orf16	FALSE	TRUE	TRUE	TRUE	FALSE	3
CA5B	FALSE	TRUE	TRUE	FALSE	TRUE	3
CACUL1	FALSE	TRUE	TRUE	FALSE	TRUE	3
CALM1	FALSE	TRUE	FALSE	TRUE	TRUE	3
CALN1	FALSE	TRUE	TRUE	FALSE	TRUE	3
CAMK2D	FALSE	TRUE	TRUE	FALSE	TRUE	3
CAMKMT	FALSE	TRUE	TRUE	TRUE	FALSE	3
CAMSAP1	FALSE	TRUE	FALSE	TRUE	TRUE	3
CAMTA1	FALSE	TRUE	FALSE	TRUE	TRUE	3
CAPN2	FALSE	TRUE	FALSE	TRUE	TRUE	3
CAPRIN2	FALSE	TRUE	TRUE	TRUE	FALSE	3
CARM1	FALSE	TRUE	TRUE	TRUE	FALSE	3
CASD1	FALSE	TRUE	TRUE	TRUE	FALSE	3
CASK	FALSE	TRUE	TRUE	FALSE	TRUE	3
CAST	FALSE	TRUE	TRUE	TRUE	FALSE	3
CBLL1	FALSE	TRUE	FALSE	TRUE	TRUE	3
CCDC121	FALSE	TRUE	TRUE	FALSE	TRUE	3
CCDC28A	FALSE	TRUE	TRUE	TRUE	FALSE	3
CCDC43	FALSE	TRUE	TRUE	FALSE	TRUE	3
CCDC6	FALSE	TRUE	FALSE	TRUE	TRUE	3
CCDC68	FALSE	TRUE	FALSE	TRUE	TRUE	3
CCDC82	FALSE	TRUE	TRUE	TRUE	FALSE	3
CCDC91	FALSE	TRUE	TRUE	FALSE	TRUE	3
CCNB1IP1	FALSE	TRUE	TRUE	TRUE	FALSE	3
CCNE1	FALSE	TRUE	TRUE	TRUE	FALSE	3
CCNG2	FALSE	TRUE	TRUE	FALSE	TRUE	3
CCNL2	FALSE	TRUE	TRUE	TRUE	FALSE	3
CCNY	FALSE	TRUE	TRUE	FALSE	TRUE	3
CCSER1	FALSE	TRUE	TRUE	FALSE	TRUE	3
CCZ1B	FALSE	TRUE	FALSE	TRUE	TRUE	3
CD2AP	FALSE	TRUE	FALSE	TRUE	TRUE	3
CD59	FALSE	TRUE	TRUE	FALSE	TRUE	3
CDCP1	FALSE	TRUE	TRUE	FALSE	TRUE	3
CDH1	FALSE	TRUE	FALSE	TRUE	TRUE	3
CDH11	FALSE	TRUE	TRUE	TRUE	FALSE	3
CDK17	FALSE	TRUE	TRUE	FALSE	TRUE	3
CDK5R1	FALSE	TRUE	TRUE	TRUE	FALSE	3
CDK8	FALSE	TRUE	FALSE	TRUE	TRUE	3
CDKN1B	FALSE	TRUE	TRUE	FALSE	TRUE	3
CDKN1C	FALSE	TRUE	FALSE	TRUE	TRUE	3
CDV3	FALSE	TRUE	TRUE	TRUE	FALSE	3
CDYL2	FALSE	TRUE	TRUE	FALSE	TRUE	3
CEBPG	FALSE	TRUE	FALSE	TRUE	TRUE	3
CENPJ	FALSE	TRUE	TRUE	FALSE	TRUE	3
CEP57	FALSE	TRUE	TRUE	FALSE	TRUE	3
CEP57L1	FALSE	TRUE	TRUE	FALSE	TRUE	3
CEP68	FALSE	TRUE	TRUE	TRUE	FALSE	3
CERK	FALSE	TRUE	FALSE	TRUE	TRUE	3
CGGBP1	FALSE	TRUE	TRUE	FALSE	TRUE	3
CHD1	FALSE	TRUE	TRUE	TRUE	FALSE	3
CHD9	FALSE	TRUE	TRUE	TRUE	FALSE	3
CHERP	FALSE	TRUE	FALSE	TRUE	TRUE	3
CHIC1	FALSE	TRUE	FALSE	TRUE	TRUE	3
CHMP2B	FALSE	TRUE	TRUE	FALSE	TRUE	3
CHPF	FALSE	TRUE	TRUE	TRUE	FALSE	3
CHST7	FALSE	TRUE	FALSE	TRUE	TRUE	3
CHSY1	FALSE	TRUE	TRUE	TRUE	FALSE	3
CIBAR1	FALSE	TRUE	FALSE	TRUE	TRUE	3
CILK1	FALSE	TRUE	TRUE	TRUE	FALSE	3
CIP2A	FALSE	TRUE	TRUE	FALSE	TRUE	3
CITED2	FALSE	TRUE	TRUE	TRUE	FALSE	3
CKAP2L	FALSE	TRUE	TRUE	FALSE	TRUE	3
CKS2	FALSE	TRUE	TRUE	TRUE	FALSE	3
CLCN3	FALSE	TRUE	FALSE	TRUE	TRUE	3
CLDN1	FALSE	TRUE	TRUE	FALSE	TRUE	3
CLIC4	FALSE	TRUE	TRUE	FALSE	TRUE	3
CLSPN	FALSE	TRUE	TRUE	TRUE	FALSE	3
CLTC	FALSE	TRUE	FALSE	TRUE	TRUE	3
CMTM4	FALSE	TRUE	FALSE	TRUE	TRUE	3
CMTR2	FALSE	TRUE	TRUE	TRUE	FALSE	3
CNNM1	FALSE	TRUE	TRUE	FALSE	TRUE	3
CNNM2	FALSE	TRUE	FALSE	TRUE	TRUE	3
CNOT11	FALSE	TRUE	TRUE	FALSE	TRUE	3
CNTN3	FALSE	TRUE	TRUE	TRUE	FALSE	3
COL11A1	FALSE	TRUE	FALSE	TRUE	TRUE	3
COMMD8	FALSE	TRUE	FALSE	TRUE	TRUE	3
CPEB2	FALSE	TRUE	FALSE	TRUE	TRUE	3
CPEB3	FALSE	TRUE	TRUE	TRUE	FALSE	3
CPED1	FALSE	TRUE	TRUE	TRUE	FALSE	3
CPNE3	FALSE	TRUE	FALSE	TRUE	TRUE	3
CPPED1	FALSE	TRUE	FALSE	TRUE	TRUE	3
CPT1A	FALSE	TRUE	TRUE	FALSE	TRUE	3
CRIM1	FALSE	TRUE	FALSE	TRUE	TRUE	3
CRKL	FALSE	TRUE	TRUE	FALSE	TRUE	3
CRYBG3	FALSE	TRUE	TRUE	FALSE	TRUE	3
CRYZ	FALSE	TRUE	FALSE	TRUE	TRUE	3
CRYZL1	FALSE	TRUE	TRUE	TRUE	FALSE	3
CSF1	FALSE	TRUE	TRUE	FALSE	TRUE	3
CSNK1G1	FALSE	TRUE	FALSE	TRUE	TRUE	3
CSRNP2	FALSE	TRUE	TRUE	TRUE	FALSE	3
CTH	FALSE	TRUE	FALSE	TRUE	TRUE	3
CTTNBP2NL	FALSE	TRUE	FALSE	TRUE	TRUE	3
CUL5	FALSE	TRUE	TRUE	FALSE	TRUE	3
CXADR	FALSE	TRUE	TRUE	TRUE	FALSE	3
CYB5R4	FALSE	TRUE	FALSE	TRUE	TRUE	3
CYCS	FALSE	TRUE	FALSE	TRUE	TRUE	3
CYP1A1	FALSE	TRUE	TRUE	FALSE	TRUE	3
CYP1B1	FALSE	TRUE	TRUE	FALSE	TRUE	3
CYP3A4	FALSE	TRUE	TRUE	FALSE	TRUE	3
CYP4F11	FALSE	TRUE	FALSE	TRUE	TRUE	3
DAB1	FALSE	TRUE	FALSE	TRUE	TRUE	3
DBNL	FALSE	TRUE	FALSE	TRUE	TRUE	3
DBR1	FALSE	TRUE	TRUE	TRUE	FALSE	3
DBT	FALSE	TRUE	TRUE	FALSE	TRUE	3
DCAF5	FALSE	TRUE	TRUE	FALSE	TRUE	3
DCBLD1	FALSE	TRUE	FALSE	TRUE	TRUE	3
DCP2	FALSE	TRUE	TRUE	FALSE	TRUE	3
DCUN1D1	FALSE	TRUE	TRUE	FALSE	TRUE	3
DCUN1D4	FALSE	TRUE	TRUE	FALSE	TRUE	3
DCUN1D5	FALSE	TRUE	TRUE	FALSE	TRUE	3
DCX	FALSE	TRUE	TRUE	FALSE	TRUE	3
DDHD1	FALSE	TRUE	FALSE	TRUE	TRUE	3
DDX21	FALSE	TRUE	TRUE	FALSE	TRUE	3
DDX31	FALSE	TRUE	TRUE	FALSE	TRUE	3
DENND5B	FALSE	TRUE	TRUE	TRUE	FALSE	3
DERA	FALSE	TRUE	FALSE	TRUE	TRUE	3
DESI1	FALSE	TRUE	TRUE	TRUE	FALSE	3
DFFB	FALSE	TRUE	FALSE	TRUE	TRUE	3
DHX40	FALSE	TRUE	FALSE	TRUE	TRUE	3
DIAPH3	FALSE	TRUE	FALSE	TRUE	TRUE	3
DICER1	FALSE	TRUE	FALSE	TRUE	TRUE	3
DIMT1	FALSE	TRUE	TRUE	TRUE	FALSE	3
DIPK2A	FALSE	TRUE	FALSE	TRUE	TRUE	3
DIS3	FALSE	TRUE	FALSE	TRUE	TRUE	3
DLG1	FALSE	TRUE	TRUE	FALSE	TRUE	3
DLG5	FALSE	TRUE	TRUE	TRUE	FALSE	3
DMD	FALSE	TRUE	TRUE	TRUE	FALSE	3
DMXL1	FALSE	TRUE	FALSE	TRUE	TRUE	3
DMXL2	FALSE	TRUE	FALSE	TRUE	TRUE	3
DNAAF2	FALSE	TRUE	TRUE	FALSE	TRUE	3
DNAAF4	FALSE	TRUE	TRUE	TRUE	FALSE	3
DNAJB5	FALSE	TRUE	TRUE	TRUE	FALSE	3
DNAJC10	FALSE	TRUE	TRUE	FALSE	TRUE	3
DNAJC25	FALSE	TRUE	TRUE	FALSE	TRUE	3
DNAJC6	FALSE	TRUE	FALSE	TRUE	TRUE	3
DNMT3B	FALSE	TRUE	TRUE	TRUE	FALSE	3
DOCK9	FALSE	TRUE	TRUE	TRUE	FALSE	3
DPY19L4	FALSE	TRUE	TRUE	FALSE	TRUE	3
DPY30	FALSE	TRUE	TRUE	TRUE	FALSE	3
DSC2	FALSE	TRUE	FALSE	TRUE	TRUE	3
DSC3	FALSE	TRUE	TRUE	FALSE	TRUE	3
DSTYK	FALSE	TRUE	TRUE	FALSE	TRUE	3
DTD2	FALSE	TRUE	TRUE	TRUE	FALSE	3
DUSP7	FALSE	TRUE	TRUE	TRUE	FALSE	3
DYNC2LI1	FALSE	TRUE	FALSE	TRUE	TRUE	3
DZIP1	FALSE	TRUE	TRUE	FALSE	TRUE	3
EAF1	FALSE	TRUE	FALSE	TRUE	TRUE	3
EDN1	FALSE	TRUE	TRUE	FALSE	TRUE	3
EEF1A1	FALSE	TRUE	FALSE	TRUE	TRUE	3
EFNA5	FALSE	TRUE	TRUE	FALSE	TRUE	3
EFR3A	FALSE	TRUE	TRUE	FALSE	TRUE	3
EIF1AX	FALSE	TRUE	FALSE	TRUE	TRUE	3
EIF1AY	FALSE	TRUE	FALSE	TRUE	TRUE	3
EIF2AK2	FALSE	TRUE	FALSE	TRUE	TRUE	3
EIF3A	FALSE	TRUE	FALSE	TRUE	TRUE	3
EIF3F	FALSE	TRUE	FALSE	TRUE	TRUE	3
EIF4A2	FALSE	TRUE	FALSE	TRUE	TRUE	3
EIF4E3	FALSE	TRUE	TRUE	FALSE	TRUE	3
EIF5	FALSE	TRUE	TRUE	TRUE	FALSE	3
EIF5A	FALSE	TRUE	FALSE	TRUE	TRUE	3
EIF5B	FALSE	TRUE	TRUE	TRUE	FALSE	3
ELK3	FALSE	TRUE	TRUE	FALSE	TRUE	3
EMC7	FALSE	TRUE	FALSE	TRUE	TRUE	3
EML4	FALSE	TRUE	FALSE	TRUE	TRUE	3
EML5	FALSE	TRUE	TRUE	FALSE	TRUE	3
ENAH	FALSE	TRUE	FALSE	TRUE	TRUE	3
ENC1	FALSE	TRUE	TRUE	TRUE	FALSE	3
ENDOD1	FALSE	TRUE	TRUE	FALSE	TRUE	3
ENOPH1	FALSE	TRUE	TRUE	FALSE	TRUE	3
ENTPD7	FALSE	TRUE	FALSE	TRUE	TRUE	3
EPAS1	FALSE	TRUE	TRUE	TRUE	FALSE	3
EPC1	FALSE	TRUE	FALSE	TRUE	TRUE	3
EPCAM	FALSE	TRUE	FALSE	TRUE	TRUE	3
EPHA7	FALSE	TRUE	FALSE	TRUE	TRUE	3
ERBIN	FALSE	TRUE	TRUE	TRUE	FALSE	3
EREG	FALSE	TRUE	FALSE	TRUE	TRUE	3
ESRP1	FALSE	TRUE	TRUE	TRUE	FALSE	3
ETS1	FALSE	TRUE	TRUE	FALSE	TRUE	3
ETV3	FALSE	TRUE	TRUE	TRUE	FALSE	3
EXPH5	FALSE	TRUE	TRUE	FALSE	TRUE	3
EXT1	FALSE	TRUE	TRUE	TRUE	FALSE	3
EZH2	FALSE	TRUE	TRUE	TRUE	FALSE	3
FAM102B	FALSE	TRUE	FALSE	TRUE	TRUE	3
FAM107B	FALSE	TRUE	TRUE	TRUE	FALSE	3
FAM114A2	FALSE	TRUE	TRUE	TRUE	FALSE	3
FAM117B	FALSE	TRUE	FALSE	TRUE	TRUE	3
FAM120A	FALSE	TRUE	FALSE	TRUE	TRUE	3
FAM13B	FALSE	TRUE	TRUE	FALSE	TRUE	3
FAM149B1	FALSE	TRUE	TRUE	FALSE	TRUE	3
FAM160A1	FALSE	TRUE	FALSE	TRUE	TRUE	3
FAM169A	FALSE	TRUE	TRUE	FALSE	TRUE	3
FAM172A	FALSE	TRUE	FALSE	TRUE	TRUE	3
FAM177A1	FALSE	TRUE	FALSE	TRUE	TRUE	3
FAM214A	FALSE	TRUE	TRUE	FALSE	TRUE	3
FAM91A1	FALSE	TRUE	FALSE	TRUE	TRUE	3
FAM98A	FALSE	TRUE	TRUE	TRUE	FALSE	3
FAN1	FALSE	TRUE	FALSE	TRUE	TRUE	3
FAR1	FALSE	TRUE	FALSE	TRUE	TRUE	3
FAT1	FALSE	TRUE	FALSE	TRUE	TRUE	3
FBRSL1	FALSE	TRUE	TRUE	TRUE	FALSE	3
FBXL17	FALSE	TRUE	TRUE	FALSE	TRUE	3
FBXL4	FALSE	TRUE	FALSE	TRUE	TRUE	3
FBXO21	FALSE	TRUE	TRUE	FALSE	TRUE	3
FBXO3	FALSE	TRUE	FALSE	TRUE	TRUE	3
FBXO33	FALSE	TRUE	TRUE	FALSE	TRUE	3
FBXO8	FALSE	TRUE	TRUE	TRUE	FALSE	3
FBXW11	FALSE	TRUE	TRUE	FALSE	TRUE	3
FCHSD2	FALSE	TRUE	TRUE	TRUE	FALSE	3
FEM1C	FALSE	TRUE	TRUE	FALSE	TRUE	3
FER	FALSE	TRUE	TRUE	FALSE	TRUE	3
FERMT2	FALSE	TRUE	TRUE	TRUE	FALSE	3
FGFR1OP2	FALSE	TRUE	FALSE	TRUE	TRUE	3
[truncated: 10,679 more rows]
